# Supplementary material for: USP17L13 Enhances Influenza a Virus Replication by Mediating the Degradation of RIG-I and MDA5
Source: Viruses. 2026 May 20;18(5):575. doi: 10.3390/v18050575 (PMC13211412; doi:10.3390/v18050575)
Supplement: Supplementary file 1 [file viruses-18-00575-s001.zip]

Archive with 5 entries (4 files):
- Supplementary Files/
- Supplementary Files/Figures S1–S3 20260413.pptx
- Supplementary Files/Supplementary Table S1.xlsx
- Supplementary Files/Supplementary Table S2.xlsx
- Supplementary Files/Supplementary Table S3.xlsx
