# Supplementary material for: USP17L13 Enhances Influenza a Virus Replication by Mediating the Degradation of RIG-I and MDA5
Source: Viruses. 2026 May 20;18(5):575. doi: 10.3390/v18050575 (PMC13211412; doi:10.3390/v18050575)
Supplement: Supplementary file 1 [file viruses-18-00575-s001.zip › Supplementary Files/Supplementary Table S1.xlsx]

## Sheet: Table S1
Table S1. Up-regulated gene in this study
Gene Name	Average fold change (log2)
CYP2J2	8.49672
MEF2B	8.45333
HS3ST3B1	8.30865
FAM78B	8.30827
ENTHD1	8.25363
CBX7	8.18894
VSIG4	8.13346
AKAP6	8.12993
CNR2	8.05193
PCDHA2	8.05193
MFSD5	8.0276
SLITRK1	7.99572
MYH7	7.96947
TEX19	7.96267
MBNL2	7.88201
KLF4	7.84438
BCORL1	7.8362
UGT1A3	7.81725
SLC22A9	7.77137
TAS1R1	7.76112
ACTR3	7.69864
ELF3	7.69134
CER1	7.69088
DUPD1	7.68936
GMFB	7.68936
SLC39A3	7.66716
LAIR1	7.57577
GPR52	7.57477
DUSP3	7.57355
ZNF721	7.54122
RCN3	7.53292
ZNF703	7.52586
ADAM2	7.50607
SECTM1	7.49688
CTPS1	7.47061
POU6F1	7.46697
CCDC23	7.44526
RAX2	7.41065
RAB5C	7.4092
DHX15	7.40747
AP1S2	7.40557
KIAA0319L	7.40557
OTUD7A	7.40557
PIGF	7.40557
CLEC14A	7.39484
NUP54	7.38732
SLC7A10	7.34789
ZNF117	7.34749
DIRAS3	7.3462
SLC25A4	7.32678
SLC25A48	7.31315
SLC9A4	7.30335
VWA1	7.30162
CCDC3	7.2818
LUM	7.27741
RNASE12	7.27432
ZNF383	7.27432
TSPAN31	7.25786
HYDIN	7.25197
ECHDC3	7.24708
MMGT1	7.20949
STS	7.20393
TSGA13	7.20393
SOWAHD	7.18574
S100A11	7.14556
WDR45B	7.13754
SLCO4A1	7.13658
ANKRD52	7.13608
ST8SIA5	7.13508
ZNF461	7.13467
ELF1	7.13213
GEMIN4	7.13111
C2orf82	7.12993
C16orf13	7.12965
VRK3	7.11433
RAB40A	7.10729
UNC50	7.09278
ARAP2	7.06995
RUSC2	7.0673
VPS33A	7.06632
MSTN	7.05687
ZP1	7.03636
PSMC1	7.0309
NOL6	7.02423
CHRNA4	7.01686
ANAPC7	7.01511
PRR30	6.98298
GEMIN2	6.98216
GLMN	6.97968
TBCB	6.97118
TM4SF20	6.96947
FAM102A	6.94561
SYTL4	6.91162
PODNL1	6.86557
FDCSP	6.84211
PPFIBP1	6.84088
CCDC168	6.83911
TMEM40	6.832
CNTRL	6.8152
KANSL2	6.80579
SULT1C4	6.79478
GFER	6.79317
VASH2	6.79074
CPA2	6.7889
SOWAHC	6.76957
HGFAC	6.76367
C6orf25	6.75888
H3F3C	6.75505
FHIT	6.7455
ZBED6CL	6.73772
TENM1	6.73321
SAA4	6.73287
DUSP27	6.71911
ZNF862	6.70129
PRRC2B	6.69881
EXOSC2	6.69581
TMEM125	6.69545
KRT27	6.69421
TMEM65	6.69053
F13B	6.68936
FRK	6.68936
AEBP2	6.68523
PTPDC1	6.68132
ZP4	6.66914
KLHL34	6.66904
OTUD3	6.65833
SMPD3	6.64238
CYTIP	6.59758
SIRT4	6.59489
C1orf168	6.58865
SDF2	6.58782
DENND4B	6.58739
EPN3	6.56556
ARMC9	6.55778
USP17L13	6.54608
SP6	6.53358
DEFB121	6.5332
ATP11AUN	6.53213
GAPT	6.53199
VIP	6.5294
ADCY2	6.51409
RNF114	6.5065
IFNB1	6.48574
TCF3	6.48295
PRLHR	6.48159
SNX25	6.47894
ASPN	6.47793
IPO11	6.47341
PIAS1	6.46702
OR56A3	6.46697
CLDN2	6.4662
PRR9	6.45603
TDRD9	6.45378
ZNF296	6.44984
FUZ	6.44679
FBXW4	6.42389
PRPF3	6.42063
HAS1	6.4183
ZNF845	6.40993
C6orf7	6.40635
NAGLU	6.40557
UPK1A	6.40557
OR5M10	6.39321
ZNF607	6.38304
PROX1	6.36247
COIL	6.36165
TMED5	6.351
TOMM7	6.34657
MOGAT1	6.34543
KIF12	6.33964
NAT1	6.32774
WNT16	6.31479
ZCCHC3	6.31076
HUWE1	6.30301
WFDC8	6.29804
LRRN3	6.29704
GGA2	6.29442
LRMP	6.29416
ARL1	6.29348
PATE1	6.28792
SCG2	6.28011
NUDT6	6.27868
NEK1	6.27602
MS4A12	6.27432
PPME1	6.27174
ZNF8	6.26612
UBAC2	6.25512
TDGF1	6.25289
COL6A3	6.23989
PRSS37	6.23802
FBRSL1	6.23601
MAPK10	6.2253
NEURL1B	6.22478
AXIN2	6.21669
SOX7	6.21528
DSE	6.2149
C17orf62	6.21203
KRTAP12-1	6.21123
SLC6A13	6.20393
SNX19	6.20393
SEZ6	6.198
ASPHD2	6.19489
KRTAP13-3	6.18262
MYNN	6.18233
WDR27	6.18188
EDDM3A	6.18082
PRR7	6.16124
IL18	6.15813
GAL3ST4	6.15001
CAPN8	6.14922
GDF5	6.1483
FBXO39	6.14736
STOML3	6.13723
CUEDC1	6.12284
ZNF548	6.12178
OLFML1	6.10661
ATP13A4	6.09395
STAP2	6.08821
C2orf66	6.07077
MGAT4C	6.06953
UFD1L	6.06608
WASF2	6.06524
HGD	6.06311
CDH3	6.05951
GABRG3	6.05677
PRR3	6.05193
BMP4	6.01899
PGM2	6.01129
LENG1	6.00021
LYPD4	5.98683
POLR3C	5.97615
C7orf71	5.96377
RASSF8	5.96085
OR5B17	5.96028
POLL	5.95866
NKX1-2	5.95607
ABCB1	5.9523
NEK5	5.9512
YTHDF3	5.9423
PAPSS1	5.93512
NPAS3	5.91549
ALDH16A1	5.90937
ALAD	5.90227
STAG1	5.89883
P2RY11	5.89569
ILDR1	5.89233
IZUMO3	5.8909
FFAR3	5.88451
WEE1	5.87716
CLPX	5.85704
ACKR4	5.85612
IL17F	5.84135
RABAC1	5.83923
NPC1	5.83783
KRT26	5.83742
EIF4G1	5.83571
CLIP3	5.83492
CYP2D6	5.83052
TUBAL3	5.81027
RSAD1	5.80211
ADRA1A	5.80195
STMN2	5.80044
PHF12	5.79803
IFNL1	5.78974
IGSF10	5.78829
HAX1	5.78741
KLHL23	5.78321
MRPL9	5.77861
CALN1	5.76726
USP53	5.75945
PRKG1	5.74549
PTGFR	5.73805
FBXO27	5.71727
MAP3K5	5.71418
ZFP69B	5.71297
AOC1	5.71082
KAAG1	5.71075
SLC22A14	5.70551
MVP	5.70359
SFRP1	5.70181
BAG2	5.70052
TARP	5.69746
NHSL2	5.69553
CWC22	5.69308
TTLL6	5.68161
MED12	5.6598
LRRCC1	5.65973
PRDM1	5.6581
JAM2	5.65204
DAD1	5.65145
SLC30A10	5.64335
NPR3	5.64189
PALM	5.64133
LILRB4	5.6396
METAP2	5.63947
SH3GLB2	5.63773
PEX11A	5.60775
EPYC	5.60158
CTXN3	5.60067
ABCA1	5.59791
OR51G1	5.58962
HLA-DQA2	5.5874
KRTAP9-7	5.58611
CHST7	5.58237
NPSR1	5.5803
CRYBG3	5.57825
TRIM14	5.57591
FAM177B	5.57439
DEFA6	5.57192
OAT	5.56815
GIMAP4	5.56753
HMBS	5.56437
HEATR6	5.5638
CISD3	5.56042
MLLT3	5.54753
ARNTL2	5.51121
GPR63	5.50489
MEX3D	5.49933
ETF1	5.49865
KLHDC9	5.49355
DLAT	5.49275
DCC	5.49082
CSN1S1	5.48849
LIN9	5.48627
BRIP1	5.48247
CCDC104	5.47946
SHF	5.47845
CARD8	5.47251
BAIAP2L2	5.46697
ELMSAN1	5.45425
ELAVL2	5.45274
BBS4	5.44944
COMMD3-BMI1	5.44324
KRT20	5.44237
FNDC8	5.42088
NPS	5.42016
LIX1L	5.418
GPRC5A	5.41624
LAMTOR4	5.41128
OR5H14	5.4112
C19orf24	5.40897
ECM1	5.39692
MT3	5.39487
TIAF1	5.39162
CITED2	5.38919
RPS24	5.37728
TMLHE	5.3761
FAM53C	5.37381
NRCAM	5.37075
CMYA5	5.36721
VSTM1	5.3669
POGK	5.35282
EZH1	5.34667
MPP5	5.33833
TMEM126B	5.32744
CYP19A1	5.31343
ZDHHC17	5.30922
ZFAND5	5.3078
TNIP3	5.3029
SMARCAD1	5.30029
PIGG	5.2749
TBC1D19	5.2706
LAMB3	5.2684
CELF6	5.26707
H2AFY2	5.26662
PLCG2	5.26304
DCDC5	5.25344
WDR64	5.25015
PHPT1	5.2451
TM4SF18	5.24192
ZNF883	5.23956
CNTNAP1	5.23727
LIFR	5.23718
LAD1	5.22853
POMK	5.22844
HOPX	5.22365
SLC25A16	5.21811
CDX4	5.21366
WDR75	5.21231
C1orf198	5.21046
STAT1	5.20475
FCRLA	5.20393
SMAGP	5.1962
HNRNPL	5.17454
ASTN2	5.16527
PDE7A	5.14971
NKRF	5.14891
RHOD	5.14504
OR2T29	5.1421
TRAPPC3	5.13858
NPVF	5.1355
CCBL1	5.13323
CPNE6	5.12285
RPS20	5.12147
DRD3	5.11471
PCDHB12	5.0942
SCN11A	5.08569
SMC4	5.08066
TACR2	5.0783
OTUD1	5.0738
IFT57	5.07028
HFE	5.06646
SPIN4	5.06523
AMBN	5.05193
CRISP1	5.04967
IL31RA	5.04961
CYTL1	5.03485
CLCN1	5.01338
GEN1	5.0097
RPS11	5.00844
GIMD1	5.00754
NFRKB	4.99922
STAT3	4.99183
ST3GAL4	4.96567
C19orf71	4.9427
CACUL1	4.94251
NEFM	4.93881
RCAN1	4.93783
TMEM35	4.93512
LHCGR	4.92885
RMDN2	4.923
LAMB2	4.91928
CORT	4.91264
NKTR	4.9102
SEPT12	4.90674
SLC10A6	4.9002
OR4D1	4.89456
CENPK	4.88201
SDR39U1	4.87438
ZNF761	4.86539
UHRF1	4.8641
MTMR11	4.85485
MCTP1	4.85075
WDR1	4.83757
LUZP2	4.82649
FMN2	4.81698
RNF182	4.80682
USO1	4.80471
LOC100506422	4.80457
HOXA3	4.78577
NCALD	4.78525
SMG7	4.77348
VARS2	4.76525
TPM3	4.76317
TMEM52B	4.74078
ZC3H13	4.7253
COL3A1	4.71038
PSMC5	4.70609
ADORA3	4.69974
MXD3	4.66416
SMIM24	4.66255
PRL	4.65216
HPCAL1	4.6517
IDH3B	4.64706
RGS21	4.64352
ESRP2	4.64303
CALCOCO2	4.63686
LY6G5B	4.6085
FKRP	4.59871
ANO4	4.59431
CWH43	4.56495
TSLP	4.56288
TCF12	4.55102
TP63	4.52726
KRT86	4.5129
BCL2L11	4.51117
HYLS1	4.51021
MAP3K7CL	4.50326
GALNS	4.48528
SYT5	4.47623
INHBA	4.46697
DGKD	4.46572
PARP8	4.46246
DIS3L	4.43999
SH3D21	4.43582
ASNS	4.43461
RTN4	4.42801
TXLNA	4.42616
ANGPTL3	4.41441
CYBRD1	4.40675
FUBP1	4.39878
HBEGF	4.35149
SMTN	4.32059
SV2B	4.29738
LRRC49	4.28595
FAM221A	4.26141
HDGFL1	4.24879
PCDHB15	4.21478
SLCO5A1	4.1711
YWHAG	4.15502
OR51A4	4.15333
RQCD1	4.14504
LTBP4	4.11421
BRCA2	4.11348
TRIM34	4.11165
BCAP29	4.10202
DAAM1	4.09798
ZNF280C	4.09077
MAP3K2	4.09074
MOG	4.08687
ZNF549	4.06745
SERHL2	4.06421
BZW1	4.06416
SENP8	4.04984
OR10A3	4.04771
CEP164	4.0433
DENND1B	4.03197
ZNF579	4.02496
TBC1D14	4.01042
USP17L2	4.00746
HEY1	3.99731
OTUD4	3.99637
B4GALT3	3.98289
PLEKHG6	3.96372
LMBR1	3.9452
GALE	3.94212
MMP7	3.93326
S100A8	3.93151
KHDC1	3.9244
WDR92	3.92248
MYRIP	3.91109
OR13A1	3.90949
PPP1R15B	3.88885
CD274	3.88201
PEX12	3.88201
KCNAB1	3.86385
GZMH	3.84765
ZNF273	3.82954
C2orf16	3.82852
HTR3A	3.82313
SLC25A14	3.81274
OPRL1	3.80386
PACSIN2	3.76586
H1F0	3.76465
BAG3	3.75712
GBP5	3.75648
MPPED2	3.75058
BCL9	3.7445
C14orf182	3.72481
SETSIP	3.72162
FIGN	3.71851
GPN2	3.71706
SPACA5	3.70975
GNGT2	3.70686
GC	3.69831
GPR3	3.69299
TRIM42	3.68936
HN1	3.6892
ABRACL	3.68382
RAD51C	3.68016
GNAO1	3.67951
NPAT	3.67787
STOM	3.66318
RNF121	3.641
FAM204A	3.63618
PHF8	3.62161
CCDC110	3.61719
PDE1A	3.61276
DTNA	3.60966
LIF	3.60234
TBC1D13	3.56922
C12orf4	3.56101
TMEM182	3.55782
ATP6V1C1	3.54252
POM121C	3.54123
PHF2	3.53912
CREBZF	3.52708
ADAM18	3.52057
B4GALT1	3.51448
ADAM29	3.51004
LRRC66	3.50787
IQCB1	3.50444
AOAH	3.50349
JPH1	3.50349
TSPY2	3.50349
KLF13	3.49498
BTN3A2	3.48332
APLP1	3.48032
LYSMD1	3.46913
GPR171	3.46707
CABP7	3.46697
TLN2	3.45939
MRPS22	3.45085
ENTPD2	3.43861
MAP2	3.43316
RAB38	3.42603
PCDHGC4	3.41751
SYCP1	3.41111
IRF2BPL	3.40385
TTC30A	3.39333
SMU1	3.38943
MAGI3	3.38867
CASP5	3.36743
NUDT13	3.35721
FCGR3B	3.35688
PABPC5	3.34767
USP17L10	3.34348
ZNF777	3.33728
LMO7	3.33528
CAV1	3.33432
SLC39A4	3.33057
PTPRR	3.32677
TRHR	3.31573
USP17L7	3.31311
AIFM2	3.31004
FPR2	3.30782
CCDC88B	3.30576
FGFR2	3.30512
RPS3	3.29839
ABHD12B	3.29096
NR0B1	3.27028
APBB1	3.26528
LAMTOR2	3.26255
DPRX	3.2625
SPTA1	3.26062
RBM19	3.25632
KLRC2	3.2525
TLX3	3.24884
C9orf135	3.2458
SORBS2	3.24314
MYOZ2	3.23809
PLD6	3.23116
RBMS3	3.22714
C12orf50	3.22702
MORN1	3.22084
SLC25A10	3.22054
ZNF449	3.21591
VSTM2B	3.21349
PTCD3	3.21063
ADAMTS19	3.20559
ZNF280A	3.1946
DLD	3.189
ANKRD34A	3.18729
DGKE	3.18719
CTDSP2	3.18686
HLA-DOB	3.18686
MRPL47	3.18495
MROH2B	3.18457
YIPF2	3.18249
OR2T10	3.1784
RAB11A	3.17167
DAW1	3.16889
HDC	3.16335
UBXN7	3.16335
SLC7A6	3.16065
FAR2	3.15821
CLEC7A	3.15764
CLDN16	3.15299
CSNK2A3	3.1459
ARHGAP1	3.14082
KIF23	3.13417
NQO2	3.13143
IMP3	3.12993
LRP5	3.12654
DNAJC7	3.12482
RGS17	3.12336
UBA3	3.12314
PKD2L1	3.12301
PRR22	3.12278
TMEM14A	3.11826
CCDC88C	3.1164
RIMS2	3.11556
PRPF31	3.10454
PCGF6	3.10429
RNF217	3.10225
SERGEF	3.0991
ZNF823	3.09658
IL32	3.09365
ATG10	3.08636
PDIA4	3.0784
LOC100652758	3.07691
OR13C2	3.07465
OR6C6	3.07465
UGT2A2	3.07465
LY86	3.07104
MTA1	3.06568
ZNF28	3.06512
KARS	3.06502
TSHR	3.05214
HAUS5	3.05193
UBTFL1	3.04525
CREM	3.04343
RPS19BP1	3.03743
SPRR1A	3.03138
RRP9	3.03123
RINT1	3.02885
TTBK2	3.02726
KRT25	3.02537
INMT	3.02108
CERK	3.01951
TP53INP2	3.01375
RHD	3.00754
UQCRB	3.00651
AGAP8	3.00273
SLC17A6	3.00101
PPP5D1	2.99654
TLE3	2.99436
HIST1H1B	2.98602
STK11IP	2.98599
IWS1	2.98287
ODF3B	2.97162
ARHGAP9	2.97122
MIER2	2.97042
PPP1R3G	2.96947
SULT1B1	2.96947
VOPP1	2.96836
C4orf27	2.9676
CHRNA6	2.96585
ZNF675	2.96552
IL18RAP	2.96447
TMPRSS9	2.96262
TTC33	2.96001
TOP1	2.95725
RCSD1	2.94877
IFRD2	2.94784
TMEM261	2.93859
SKOR2	2.93299
CLIC3	2.92709
USP54	2.92452
RDH8	2.92354
OR8G5	2.9212
ZFP36	2.92054
MAPK8IP1	2.9203
SCGB1D2	2.9179
P2RY14	2.91673
ITGB8	2.91023
LOC730183	2.90899
SLC6A12	2.90802
KRTAP4-6	2.9069
RNF123	2.9053
HECW2	2.896
HIST1H4C	2.89142
ANXA2R	2.88454
MANSC1	2.88373
ATXN1L	2.88201
SLFN14	2.88201
SNX10	2.8817
ZNF519	2.88144
BTF3L4	2.87753
PSPH	2.87681
WNT2	2.8742
LOC100129520	2.86907
ZNF501	2.86666
GPR137C	2.86444
PSMB3	2.85747
BMP15	2.85736
ZNF80	2.85074
CYP4F3	2.85019
DLG1	2.84029
TSEN15	2.83806
ACBD7	2.83785
USP24	2.83772
LDB2	2.83545
CCDC108	2.82756
RDH5	2.82736
OR52E6	2.82496
USP17L3	2.82063
ZNF14	2.81927
RERE	2.81665
DDIT3	2.81639
XRCC4	2.79181
ERGIC2	2.78334
CCDC9	2.77333
KRTAP2-2	2.77272
DCAF12L2	2.77239
C7orf25	2.76859
TTC24	2.76653
SLC15A3	2.76383
LMO4	2.76151
MS4A6E	2.75882
ACOX2	2.75544
CCDC91	2.75463
ANKLE1	2.75204
DEFB130	2.75076
ITGB1BP2	2.74188
ATP1B4	2.73862
PCDHB5	2.73762
C21orf140	2.73594
PKP4	2.73383
PKD1L1	2.73353
RPA3	2.73314
PTGS1	2.72901
SIGLEC9	2.72541
MICALCL	2.72447
RNASE8	2.72447
TMEM41B	2.72292
MEGF10	2.72154
PHOSPHO2	2.72154
KPNA2	2.72119
PIAS2	2.72022
FUOM	2.72004
HLA-G	2.71952
MFSD9	2.71828
USP36	2.71551
TCP1	2.71214
MAN2C1	2.70513
USP25	2.69726
ETS1	2.69169
DEFB114	2.68968
MICU2	2.68763
MYH8	2.68419
TRIM6-TRIM34	2.68407
MYOD1	2.68269
CCND2	2.67882
MRPS12	2.67743
OR2AG2	2.67633
DEFB4B	2.67556
KDM4A	2.67536
SYTL1	2.67524
C1orf233	2.6705
IFNL3	2.66224
RNF213	2.6601
NXPE1	2.65578
EGF	2.65521
LPGAT1	2.65068
GALM	2.64596
PLCL1	2.63966
ZNF559-ZNF177	2.63786
TP53I11	2.63684
USP2	2.63675
MTFR2	2.63527
SLC39A13	2.63257
ITGA5	2.63098
DCTN6	2.62376
AP1B1	2.62369
C1orf35	2.62352
NAV3	2.61897
CLUAP1	2.61881
EMID1	2.61806
SAP18	2.61743
SCP2	2.61288
YPEL1	2.61155
MESP2	2.60699
OPN1SW	2.60289
TRIM23	2.59821
POLN	2.59602
C2orf69	2.59513
ZNF235	2.59464
TMCO1	2.5906
C17orf102	2.58983
CCL23	2.58715
SLC10A2	2.58573
TNFSF13B	2.58372
SEZ6L2	2.58214
KIR2DL3	2.58128
SETD1B	2.58075
PXMP2	2.58035
MPC1	2.58006
SEC14L3	2.57762
CAV3	2.5753
SLC22A16	2.5712
PRPF4B	2.57053
OVGP1	2.56944
NLGN1	2.5669
FTSJ1	2.56618
TMEM163	2.56537
RNF214	2.56161
RAD18	2.56095
ACTR1A	2.55795
U2SURP	2.55629
ZSWIM4	2.55572
OR52L1	2.55532
ZNF418	2.55249
SAT1	2.55247
SPRED2	2.55145
GALC	2.55016
GDF10	2.54614
RAB31	2.54497
PPP1R11	2.54132
OR6C68	2.53907
ABCG8	2.53822
PPM1B	2.53339
SLITRK6	2.53117
ISPD	2.53093
CRIP3	2.52768
CD84	2.52665
TRNP1	2.52257
CRISPLD1	2.51612
OR1Q1	2.51427
GOLGA6L4	2.50408
ZNF681	2.50125
CYP39A1	2.50092
FAM208B	2.50066
RTN4RL2	2.49707
PRR34	2.4965
NPHS2	2.49647
NOL10	2.49612
SPACA3	2.49608
RGAG1	2.49498
PLD4	2.49321
PROM1	2.49074
OR10G9	2.48671
FIGF	2.4834
RNASEH1	2.48276
GPR1	2.48269
PCCA	2.48208
GFPT2	2.48147
PYROXD2	2.48145
NEDD4	2.48029
MBD2	2.4768
RB1	2.47603
APBA1	2.47411
HOXA6	2.47354
DENND5A	2.47201
EVI2A	2.47093
ZNF34	2.47076
DTHD1	2.47075
PGP	2.47052
NFX1	2.46958
CD300LB	2.46697
FAM50B	2.46697
FRMD8	2.46684
PROK2	2.46018
NKAIN4	2.45335
USH1C	2.45285
HSD3B1	2.4518
ARL4A	2.44963
METRN	2.44729
ZNF324B	2.44591
VPS8	2.44583
FGD6	2.44074
NUDT12	2.44018
ANO5	2.43961
GSR	2.43875
FPR1	2.43855
LRRN1	2.43683
SEMA5A	2.43372
MUC12	2.43185
ATP6V1D	2.43114
CCDC130	2.42439
GDF2	2.42257
ANKRD13D	2.42235
TRAPPC2	2.42156
PEX13	2.42142
OR14A16	2.42068
SPIN1	2.42065
FXR1	2.41938
HMGN3	2.41723
KRTAP5-3	2.41569
ITGA8	2.41519
USP27X	2.41325
CDRT4	2.41046
AAAS	2.40718
ANAPC16	2.40687
ZNF543	2.40637
CLEC4E	2.40557
USP31	2.40538
KLF15	2.40536
WEE2	2.40382
KIR2DL1	2.40308
TBX18	2.40211
TIPIN	2.40182
PRM1	2.39859
JADE3	2.3974
MLLT4	2.39658
PSG8	2.39658
USP35	2.39658
SVOP	2.39634
TMEM234	2.39545
DGKA	2.39312
DHX8	2.391
CRY1	2.39004
DOCK1	2.38499
NABP2	2.38467
ABI1	2.3839
VCAM1	2.38367
NNT	2.3832
THEGL	2.38272
AKIRIN1	2.38035
RBM5	2.37902
SNTN	2.37603
HEYL	2.3757
ATF1	2.37476
FAM45A	2.37452
PGAM1	2.37407
ING3	2.37216
FSD2	2.37051
INSL5	2.36985
SLC22A18AS	2.36923
TAF1A	2.36691
MAST3	2.36578
PIK3CG	2.36406
CYP2E1	2.36313
CALML5	2.36287
MPO	2.35908
CYP4X1	2.35884
REST	2.35718
IFFO1	2.35615
GPX2	2.35369
SOX18	2.3506
DOT1L	2.34764
MYO18A	2.34252
DYNC2H1	2.34179
KIR2DL4	2.33848
CTU1	2.3384
KRTAP5-2	2.33786
FEZ1	2.33769
GPT2	2.33594
ASIC5	2.33452
STC2	2.33452
POSTN	2.33433
HPX	2.33419
ZNF534	2.33296
TRH	2.33129
MAF	2.32846
ITGB7	2.32844
XK	2.32805
PHF5A	2.32695
AGAP4	2.32575
ZNF496	2.32479
ENOSF1	2.32477
CHAC2	2.32363
EMX2	2.32299
TEX28	2.31917
PPIG	2.31907
CCNL1	2.31814
MAATS1	2.31701
OR5M3	2.31688
TSC2	2.31656
GCOM1	2.31542
FAM69C	2.3135
TANC2	2.31317
PPM1G	2.31309
CCDC177	2.31166
CAPN13	2.30929
AKAP5	2.30838
EFCAB5	2.30746
NPHP3	2.30651
KLHL33	2.3025
DHRS9	2.30103
CCDC129	2.29995
TRAM1L1	2.29948
ANP32C	2.29868
HMGA2	2.29718
EMCN	2.29704
OR8K5	2.29704
TNP1	2.29518
KRT9	2.29219
VAMP5	2.29203
HAAO	2.2876
PER3	2.28642
CDK19	2.28172
SPATA31A2	2.28142
ZFYVE9	2.27787
CDIPT	2.27776
FBXO36	2.27772
IFNA16	2.27742
RUNX2	2.27679
LOC100289561	2.27274
GTF2H2C_2	2.27195
C4orf32	2.27118
OXR1	2.27068
HSPA9	2.2706
CNTN6	2.26903
HTR1D	2.26903
ACRV1	2.26846
BNIP2	2.26661
GOLIM4	2.26462
SRFBP1	2.26457
AGO4	2.26281
U2AF1L4	2.26157
MIER3	2.26137
RPS17	2.25837
CCER1	2.25832
WBSCR17	2.25781
C12orf74	2.25702
MLEC	2.25662
BLID	2.2564
NPM1	2.25464
FUT9	2.25457
PPIL4	2.2529
THYN1	2.25249
LOC554223	2.25123
CSH1	2.25058
OR11A1	2.24993
RBPMS	2.24971
PHB2	2.24891
ADGB	2.24879
PCDHGA10	2.24624
HIST1H2BD	2.24582
SMAD9	2.2422
KRTAP4-1	2.24218
GPR133	2.24218
ALOX5AP	2.24131
NUDCD3	2.24053
ACTB	2.24004
GSDMB	2.23992
ANKRD24	2.23977
PAWR	2.23913
ANKRD36	2.23863
CENPN	2.23828
FAT3	2.23815
TMEM159	2.23815
DIRC1	2.23755
MAP7D2	2.23745
FASTK	2.23644
BLK	2.23589
GPC5	2.2349
ZNF853	2.23488
CCDC42	2.23407
C11orf87	2.23373
CREB5	2.23352
LINS	2.23096
THSD7A	2.23084
CFL1	2.22888
TMEM26	2.22873
TIGD5	2.22808
AKAP4	2.22728
ICAM5	2.22411
MTIF2	2.22405
TBRG4	2.22351
ELP5	2.22094
TUT1	2.21777
MIP	2.21774
LEFTY2	2.21761
WWTR1	2.21749
CD1E	2.21719
SYN3	2.21649
CSPP1	2.21211
C19orf25	2.20952
NACC1	2.20899
CHRDL1	2.20875
CDC14B	2.20771
PLIN4	2.20752
STRADA	2.20741
SRRM5	2.2071
IPCEF1	2.20663
KLF2	2.20548
DEFB135	2.20543
HTRA1	2.20393
LIG1	2.20393
ENTPD7	2.20238
VWF	2.20205
ANKRD1	2.2016
E2F1	2.20073
HTRA3	2.20065
C17orf82	2.20002
LRRC18	2.19742
HIST2H3D	2.1968
KHDRBS3	2.1967
C8orf76	2.19574
RASSF10	2.19352
SPNS2	2.19263
OR51I2	2.19235
UBE2S	2.19183
OR4K2	2.19171
CARKD	2.19102
RCC1	2.18856
ZNF471	2.1882
C19orf33	2.18759
TPM4	2.18742
PRND	2.18735
PRAMEF5	2.18686
DEFB115	2.18601
TATDN1	2.18597
SLC15A5	2.18593
STXBP6	2.18572
GALNT13	2.1856
C9orf85	2.18451
MUC4	2.1844
GPSM2	2.18428
CPN1	2.18404
PTCHD4	2.18267
PPIAL4D	2.18255
GZF1	2.18157
TMEM74	2.18155
LOC100129361	2.1793
SEPT2	2.17895
SLC35D1	2.17492
IL3	2.17484
C1orf131	2.17441
BRI3BP	2.17275
AKT2	2.17257
VWA8	2.17196
NBPF14	2.17189
PGBD2	2.17032
GPR114	2.16902
ANK1	2.16804
FCRL4	2.16733
DDX20	2.16703
OR12D2	2.16588
ST20-MTHFS	2.16521
PRDM7	2.16428
MAGOHB	2.16093
MYL6B	2.16011
TSFM	2.15956
IMMT	2.15954
CDCA4	2.15668
PVRL3	2.15663
HEXIM1	2.15571
TSTA3	2.15552
CHML	2.15409
ACN9	2.15404
TJP3	2.15354
NDUFB11	2.1505
XKR4	2.15008
GLT6D1	2.14929
TRPC5OS	2.14903
ACTR3C	2.1487
DLG2	2.14686
NADK2	2.14631
HNRNPR	2.14533
CTSK	2.14504
MUSTN1	2.14504
DDX1	2.14382
CEACAM18	2.1438
PLCH2	2.14359
USP38	2.14347
OR1L4	2.14271
PCSK1N	2.14151
FAM53A	2.13901
KCNK6	2.13861
USP16	2.13433
TEPP	2.13304
SQRDL	2.13227
DAK	2.13201
KRTAP4-2	2.13162
CYB5D1	2.13137
PRKCSH	2.13122
C11orf65	2.12867
GOLGA7B	2.12861
ATP5L2	2.12856
RBFA	2.12801
TTC29	2.12776
ANKMY1	2.12732
TRAPPC6A	2.12721
FDX1L	2.12712
DDX52	2.12528
GGNBP2	2.12518
ACAD11	2.12486
CSNK1D	2.12472
USP17L4	2.12454
OR5H2	2.12301
SLC25A33	2.12198
FATE1	2.12058
DNER	2.12039
POU3F1	2.11985
GSX2	2.1194
KLF16	2.11815
TNFAIP8L3	2.11793
RNF168	2.11753
PRSS54	2.11733
PLAC1	2.11728
KIAA1755	2.11647
MRGPRX2	2.11647
C9orf163	2.11493
TAS2R1	2.11415
SERPINA2	2.11376
SYT16	2.1133
FZD9	2.11244
C2orf78	2.11237
SLC16A7	2.1123
TAS2R10	2.11225
SCN3B	2.1116
IRF6	2.11028
SEL1L2	2.10956
ABAT	2.10921
MB	2.10871
ZDHHC13	2.10859
OR3A3	2.10682
SUMO4	2.10533
CAMKMT	2.10213
PAPOLG	2.10001
KLHDC4	2.09987
MAGEE1	2.09828
SIX1	2.09694
KIAA1715	2.09577
KRT75	2.0956
TMEM257	2.09541
NPC1L1	2.09512
MYL12B	2.09459
SYT4	2.09419
PDGFRA	2.0938
CSRP3	2.09351
SLU7	2.09351
JAM3	2.0934
TRABD	2.09255
CCT6B	2.09248
USP46	2.0924
NKX2-8	2.09146
KMT2D	2.09056
VGLL2	2.08944
ATP11B	2.08862
PPFIA1	2.08788
MFSD12	2.08499
GFI1B	2.0845
OR5D18	2.0845
LEPRE1	2.08424
HOMEZ	2.08396
KIAA1257	2.08298
MYO15A	2.08168
APBA2	2.08148
CHM	2.08055
SP8	2.07972
ACY1	2.07965
RTEL1	2.07898
SERPIND1	2.0787
MYBBP1A	2.07835
TREM1	2.07801
GLB1L3	2.07746
ATRIP	2.07733
PAPD4	2.07689
DCLK2	2.07638
CHAF1B	2.07609
GNAS	2.07571
KRTAP5-6	2.07465
GLTP	2.07203
DCLK3	2.07198
ING5	2.07008
PLK3	2.06988
CCDC184	2.06966
PRR15	2.06834
FAM127C	2.06718
CKAP2L	2.06715
GOLGA7	2.06694
SLC2A9	2.06577
PGF	2.0655
OR2S2	2.06459
PTGDR2	2.06382
ZYG11A	2.06266
ZNF746	2.06258
MRPL4	2.06224
TMEM45A	2.06152
PORCN	2.06054
NDFIP1	2.06034
UBE2J1	2.05959
BBS5	2.0587
OR4S1	2.05672
FH	2.05626
KCNA4	2.05484
ACSS3	2.05447
RAB3IP	2.05259
HRASLS	2.05184
CCL25	2.05126
NRTN	2.05088
CNNM3	2.04985
FAM98C	2.04956
GALR2	2.04912
TBX19	2.04755
COLGALT2	2.04692
TMEM233	2.04613
OR52M1	2.04565
GLI3	2.04523
LXN	2.0445
PRSS41	2.04382
UTP11L	2.04274
TECR	2.04251
CAND2	2.04245
VWA2	2.04172
MARVELD2	2.04093
UGT1A10	2.0407
C8orf33	2.03927
C1orf64	2.03792
TRPM5	2.03718
DNAH10	2.03544
FAM53B	2.03525
ASPM	2.03413
EVI5L	2.033
ATF6B	2.03248
API5	2.03213
RFX5	2.03012
ADAP2	2.02883
C3AR1	2.02869
PRRC1	2.02753
UBE2Q1	2.0264
CCL22	2.02532
ANKS6	2.02465
SP140L	2.02425
TOMM40	2.02238
STX16	2.02197
IMMP1L	2.02098
C4orf47	2.01998
NDUFA8	2.01997
RBFOX2	2.01984
QRICH2	2.01971
UGGT1	2.01736
PSMB10	2.01736
VPS52	2.01726
ZNF470	2.01645
ZCCHC24	2.0164
TMEM50B	2.01518
MRTO4	2.01494
RCBTB2	2.01446
OAZ1	2.01436
KYNU	2.0135
FAM135B	2.01323
HIST1H2AG	2.01253
LOC653486	2.01207
LEPR	2.01087
DUSP12	2.01018
KRT80	2.00891
PSMC3	2.00819
TMEM179B	2.0074
TCL1A	2.0074
TAS2R60	2.00646
MESP1	2.00558
OR6C76	2.00558
RPRM	2.00549
PIGX	2.0041
DNAJB5	2.00351
LRRC14	2.00235
ZNF184	2.0023
EBLN2	2.00065
RBM22	2.00065
ZNF26	2.00062
C3orf56	2.00056
