# Supplementary material for: USP17L13 Enhances Influenza a Virus Replication by Mediating the Degradation of RIG-I and MDA5
Source: Viruses. 2026 May 20;18(5):575. doi: 10.3390/v18050575 (PMC13211412; doi:10.3390/v18050575)
Supplement: Supplementary file 1 [file viruses-18-00575-s001.zip › Supplementary Files/Supplementary Table S2.xlsx]

## Sheet: Table S2
Table S2. Up-regulated genes in King et al.'s study
Gene Name	Average fold change (log2)
KRTAP19-3_2	7.48672
SLC9C1_2	7.22774
FAM187B_1	6.8232
ITLN1_1	6.61022
MED17_1	6.55092
SLC11A2_2	6.48104
FAM167A_1	6.44518
OBSL1_1	6.30015
TICRR_1	6.13579
PTGER3_2	6.04698
OR51A7_1	5.84484
CACNG4_2	5.81523
CLCNKB_6	5.61676
OR4C6_2	5.51417
TREX1_1	5.505
GSDMB_5	5.44994
UBD_3	5.3738
GTDC1_7	5.3207
SCFD2_1	5.10664
FBXO24_1	5.09587
PCDHGA5_3	5.06744
IFIT3_5	4.67029
ZPBP2_3	4.59177
CLEC4C_2	4.44233
RAB42_1	4.42813
CD59_3	4.40399
TTLL1_1	4.37357
C5orf30_1	4.25063
GNG5_1	4.22206
BRD4_1	4.2179
USP17L13_1	4.2064
PARP15_3	4.15315
OR5AU1_1	4.13785
NDNF_3	4.13443
NDUFA7_2	4.13051
NTN4_2	4.12494
MYRIP_9	4.09316
NLGN4X_9	4.0916
NUDT2_3	4.04169
MAGEA12_2	3.96933
MTRNR2L9_3	3.96199
PCK1_2	3.96097
ULBP1_2	3.92628
NFATC4_3	3.87532
LGALS8_1	3.86961
TAB3_3	3.86187
FAM229B_3	3.8339
OR1I1_3	3.82208
RASAL1_3	3.80314
HCN3_3	3.78917
USP17L3_2	3.75281
USP17L7_1	3.74267
LOC400863_2	3.70615
ORC5_2	3.67487
USP17L10_1	3.67227
C22orf31_3	3.6394
SPRY1_6	3.62764
P4HA1_2	3.6008
SLC6A7_1	3.5815
TYW1_3	3.57822
KRTAP12-1_2	3.54512
SNX13_1	3.53042
SLC5A4_1	3.52139
USP17L8_2	3.50481
C3orf72_1	3.48832
IFT57_2	3.47416
CD300LF_2	3.47208
TMEM216_1	3.46465
PLA2G3_1	3.447
USP17L2_3	3.41032
RPL13_1	3.37055
DLGAP3_3	3.36799
SLC2A3_2	3.29799
TAS2R14_3	3.23845
ATP6V1H_3	3.22371
ANKRD29_2	3.22063
ATP1A3_5	3.21235
PLA2G15_1	3.20829
ZC3H8_3	3.19587
PCDH10_3	3.17452
UBR3_3	3.14017
LMO7_1	3.1389
RIMS2_4	3.12306
NRL_1	3.1092
KCNH5_2	3.1044
SMOC1_1	3.01357
OGFR_3	3.01355
CFL2_2	2.97527
SERPINE3_1	2.96795
NLRP10_2	2.95755
MARCH1_2	2.94416
LFNG_4	2.92175
SYS1_6	2.87883
CYSTM1_3	2.87495
PCSK4_3	2.845
C1QTNF9B-AS1_5	2.83441
LMNA_5	2.82466
RHOBTB2_1	2.82062
ZNF131_1	2.81179
WDPCP_3	2.79609
DDX19B_3	2.78703
CHRNA7_1	2.77831
ENPP3_2	2.761
CDKN3_3	2.75334
TAS2R4_3	2.74365
SDR39U1_7	2.70108
FAM21B_2	2.70047
SYNPR_5	2.69391
ABCB5_1	2.69193
C9orf131_3	2.67755
C19orf70_2	2.65073
SEPSECS_3	2.62616
GNG13_2	2.61097
DUSP9_3	2.6074
RBMY1J_2	2.60147
P2RX4_1	2.59112
EARS2_2	2.56938
SRC_2	2.56016
ASB18_3	2.55258
PEX7_3	2.51813
PIGK_2	2.49182
NUPL1_1	2.47826
C1orf109_1	2.47555
PEX13_2	2.46865
TIMD4_3	2.4614
MIPOL1_3	2.43887
EIF3H_1	2.43088
UBE2Q1_2	2.43088
TMEM72_1	2.40845
UROC1_2	2.40647
FYN_4	2.40053
HOPX_1	2.39886
CTBP1_1	2.38105
PDCD5_3	2.38041
AEBP2_4	2.37704
ST8SIA3_1	2.37035
TENC1_6	2.36968
CASR_3	2.36296
GPR19_1	2.36097
OR13C4_1	2.34207
ALDOA_3	2.33777
CD34_2	2.33134
COG7_3	2.32794
SERPINF1_3	2.32132
NCOA4_3	2.3127
IL20RB_3	2.29929
CXorf36_3	2.28994
FCGBP_3	2.28404
DNAJC28_6	2.27888
NCOA1_1	2.27548
PFKFB3_1	2.26225
CCDC84_2	2.25865
KIAA1919_1	2.25845
RBKS_3	2.25483
DIMT1_3	2.23157
DSG4_1	2.22027
SOX3_3	2.21767
CECR1_3	2.21527
MEGF11_2	2.20849
ST8SIA3_2	2.20849
TSPY2_1	2.19975
FANCL_3	2.19416
FBXO7_5	2.15805
SLC12A2_1	2.14137
SNRPF_3	2.14137
SRD5A1_1	2.14137
WDR33_2	2.11781
CYP1A2_2	2.10664
GPER1_6	2.08386
TRIM49D1_2	2.07886
IL1A_2	2.06429
ACVR1B_6	2.05016
ART3_6	2.03634
CNGB3_1	2.03137
TYW1B_2	2.03055
AKT1S1_9	2.01848
CCDC103_1	2.01584
C18orf54_5	2.00383
