# Supplementary material for: USP17L13 Enhances Influenza a Virus Replication by Mediating the Degradation of RIG-I and MDA5
Source: Viruses. 2026 May 20;18(5):575. doi: 10.3390/v18050575 (PMC13211412; doi:10.3390/v18050575)
Supplement: Supplementary file 1 [file viruses-18-00575-s001.zip › Supplementary Files/Supplementary Table S3.xlsx]

## Sheet: Table S3
Table S3. Differentially expressed genes between PR8-infected USP17L13-overexpressing and control A549 cells
gene	USP17L13	Control	log2FoldChange	pvalue	padj	gene_name	gene_biotype	gene_description	regulate
ENSG00000169903	48.6666666666667	1409.66666666667	-5.11608	7.07062653085016e-219	1.40062040949611e-214	TM4SF4	protein_coding	transmembrane 4 L six family member 4 [Source:HGNC Symbol;Acc:HGNC:11856]	Down
ENSG00000176907	2618.33333333333	484.666666666667	2.18184285824219	4.78070634048485e-141	4.73505059493322e-137	TCIM	protein_coding	transcriptional and immune response regulator [Source:HGNC Symbol;Acc:HGNC:1357]	Up
ENSG00000171246	2028	316.666666666667	2.42513097749555	3.54706820519366e-137	2.34212913588937e-133	NPTX1	protein_coding	neuronal pentraxin 1 [Source:HGNC Symbol;Acc:HGNC:7952]	Up
ENSG00000134363	301	1271.33333333333	-2.33425	5.5684518597075e-132	2.75763657222364e-128	FST	protein_coding	follistatin [Source:HGNC Symbol;Acc:HGNC:3971]	Down
ENSG00000182752	4953.33333333333	1422	1.55024018707533	5.25831725615902e-130	2.08324013054508e-126	PAPPA	protein_coding	pappalysin 1 [Source:HGNC Symbol;Acc:HGNC:8602]	Up
ENSG00000171552	1652	4352	-1.64974	3.42923723219955e-126	1.13216267221068e-122	BCL2L1	protein_coding	BCL2 like 1 [Source:HGNC Symbol;Acc:HGNC:992]	Down
ENSG00000038427	573.666666666667	2389.66666666667	-2.29637	2.52566708724465e-122	7.14727704731847e-119	VCAN	protein_coding	versican [Source:HGNC Symbol;Acc:HGNC:2464]	Down
ENSG00000122861	1358	3443	-1.60195	4.81286408422106e-112	1.19172530805419e-108	PLAU	protein_coding	plasminogen activator, urokinase [Source:HGNC Symbol;Acc:HGNC:9052]	Down
ENSG00000142627	2899	7966	-1.7097	7.6491717685e-109	1.68358270624685e-105	EPHA2	protein_coding	EPH receptor A2 [Source:HGNC Symbol;Acc:HGNC:3386]	Down
ENSG00000067048	1151.66666666667	7.66666666666667	6.97839341094386	2.98143635387868e-108	5.90592727339827e-105	DDX3Y	protein_coding	DEAD-box helicase 3 Y-linked [Source:HGNC Symbol;Acc:HGNC:2699]	Up
ENSG00000142871	1109	2648.33333333333	-1.51092	6.72789565358521e-106	1.21157168183518e-102	CCN1	protein_coding	cellular communication network factor 1 [Source:HGNC Symbol;Acc:HGNC:2654]	Down
ENSG00000091129	4234.33333333333	1171.33333333333	1.6085187432192	3.36441741621841e-99	5.55381204982254e-96	NRCAM	protein_coding	neuronal cell adhesion molecule [Source:HGNC Symbol;Acc:HGNC:7994]	Up
ENSG00000105835	14327	4148.66666666667	1.54207491374103	1.34511614573221e-95	2.04964659467764e-92	NAMPT	protein_coding	nicotinamide phosphoribosyltransferase [Source:HGNC Symbol;Acc:HGNC:30092]	Up
ENSG00000112541	963.333333333333	151	2.42024374896867	2.122945276378e-95	3.00381592712656e-92	PDE10A	protein_coding	phosphodiesterase 10A [Source:HGNC Symbol;Acc:HGNC:8772]	Up
ENSG00000129824	762.666666666667	9	6.15039779317549	8.54569326868037e-94	1.12854425306193e-90	RPS4Y1	protein_coding	ribosomal protein S4 Y-linked 1 [Source:HGNC Symbol;Acc:HGNC:10425]	Up
ENSG00000181381	6117	1484.33333333333	1.80282305327946	1.86869702102804e-92	2.31356370559653e-89	DDX60L	protein_coding	DExD/H-box 60 like [Source:HGNC Symbol;Acc:HGNC:26429]	Up
ENSG00000115419	5363.66666666667	1660	1.44439740064997	5.41423829157059e-92	6.30886154810128e-89	GLS	protein_coding	glutaminase [Source:HGNC Symbol;Acc:HGNC:4331]	Up
ENSG00000163235	256.333333333333	1017.33333333333	-2.24515	1.01899538621966e-91	1.07422707440633e-88	TGFA	protein_coding	transforming growth factor alpha [Source:HGNC Symbol;Acc:HGNC:11765]	Down
ENSG00000087074	2884	6634.66666666667	-1.4566	1.03035561682671e-91	1.07422707440633e-88	PPP1R15A	protein_coding	protein phosphatase 1 regulatory subunit 15A [Source:HGNC Symbol;Acc:HGNC:14375]	Down
ENSG00000176153	1424.33333333333	4044	-1.75858	4.66891673596118e-87	4.62432858113275e-84	GPX2	protein_coding	glutathione peroxidase 2 [Source:HGNC Symbol;Acc:HGNC:4554]	Down
ENSG00000164251	3236	1067.66666666667	1.34328566593295	2.14360622166072e-86	2.02203312594654e-83	F2RL1	protein_coding	F2R like trypsin receptor 1 [Source:HGNC Symbol;Acc:HGNC:3538]	Up
ENSG00000115919	6323	2048.33333333333	1.3772771259067	2.94460267838471e-86	2.65134702073285e-83	KYNU	protein_coding	kynureninase [Source:HGNC Symbol;Acc:HGNC:6469]	Up
ENSG00000118523	599.666666666667	1482.66666666667	-1.56054	7.21075397981531e-84	6.21034024287658e-81	CCN2	protein_coding	cellular communication network factor 2 [Source:HGNC Symbol;Acc:HGNC:2500]	Down
ENSG00000166206	2594	715	1.61579780294174	4.74617883488652e-83	3.91737735584447e-80	GABRB3	protein_coding	gamma-aminobutyric acid type A receptor subunit beta3 [Source:HGNC Symbol;Acc:HGNC:4083]	Up
ENSG00000175592	771.666666666667	2085.66666666667	-1.68586	8.6635225438749e-83	6.86462872286472e-80	FOSL1	protein_coding	FOS like 1, AP-1 transcription factor subunit [Source:HGNC Symbol;Acc:HGNC:13718]	Down
ENSG00000059804	1005	149.666666666667	2.49072978105377	2.86232900746895e-82	2.18076443495971e-79	SLC2A3	protein_coding	solute carrier family 2 member 3 [Source:HGNC Symbol;Acc:HGNC:11007]	Up
ENSG00000124151	4002	1308	1.36871661629973	8.56359345637821e-79	6.28282306582948e-76	NCOA3	protein_coding	nuclear receptor coactivator 3 [Source:HGNC Symbol;Acc:HGNC:7670]	Up
ENSG00000130513	2337.33333333333	5402.66666666667	-1.46489	9.67255216035338e-79	6.84298520515857e-76	GDF15	protein_coding	growth differentiation factor 15 [Source:HGNC Symbol;Acc:HGNC:30142]	Down
ENSG00000163435	937.333333333333	2215.66666666667	-1.49117	2.00672750202607e-77	1.37073327888395e-74	ELF3	protein_coding	E74 like ETS transcription factor 3 [Source:HGNC Symbol;Acc:HGNC:3318]	Down
ENSG00000184226	1328.33333333333	219	2.36737815694363	3.84291047692199e-77	2.53747378791159e-74	PCDH9	protein_coding	protocadherin 9 [Source:HGNC Symbol;Acc:HGNC:8661]	Up
ENSG00000061676	5148.66666666667	1722.33333333333	1.33209042570448	4.96473710122205e-77	3.17246700768089e-74	NCKAP1	protein_coding	NCK associated protein 1 [Source:HGNC Symbol;Acc:HGNC:7666]	Up
ENSG00000187720	2488.33333333333	737.333333333333	1.50127399738727	7.18551919602387e-77	4.44806092981365e-74	THSD4	protein_coding	thrombospondin type 1 domain containing 4 [Source:HGNC Symbol;Acc:HGNC:25835]	Up
ENSG00000104824	3178.33333333333	6170	-1.21224	1.31573703045714e-74	7.89801055646228e-72	HNRNPL	protein_coding	heterogeneous nuclear ribonucleoprotein L [Source:HGNC Symbol;Acc:HGNC:5045]	Down
ENSG00000186297	1358.33333333333	356	1.68194511329262	1.68923162014825e-74	9.84176151868139e-72	GABRA5	protein_coding	gamma-aminobutyric acid type A receptor subunit alpha5 [Source:HGNC Symbol;Acc:HGNC:4079]	Up
ENSG00000156510	1218	2523.33333333333	-1.30723	2.62214862754272e-74	1.48406120465696e-71	HKDC1	protein_coding	hexokinase domain containing 1 [Source:HGNC Symbol;Acc:HGNC:23302]	Down
ENSG00000163735	2406.33333333333	4667.66666666667	-1.2151	6.52450781928745e-74	3.59011042756292e-71	CXCL5	protein_coding	C-X-C motif chemokine ligand 5 [Source:HGNC Symbol;Acc:HGNC:10642]	Down
ENSG00000008513	227.666666666667	758.333333333333	-1.99609	1.63017104120037e-72	8.72758328517246e-70	ST3GAL1	protein_coding	ST3 beta-galactoside alpha-2,3-sialyltransferase 1 [Source:HGNC Symbol;Acc:HGNC:10862]	Down
ENSG00000115415	21710.3333333333	8154.33333333333	1.17003612054972	1.91472857726207e-71	9.98127852289061e-69	STAT1	protein_coding	signal transducer and activator of transcription 1 [Source:HGNC Symbol;Acc:HGNC:11362]	Up
ENSG00000133636	427.666666666667	12	4.89939	7.36205472310243e-70	3.73935748743426e-67	NTS	protein_coding	neurotensin [Source:HGNC Symbol;Acc:HGNC:8038]	Up
ENSG00000166741	2868	1000.33333333333	1.26687303207278	1.62982964342584e-69	8.07132385165563e-67	NNMT	protein_coding	nicotinamide N-methyltransferase [Source:HGNC Symbol;Acc:HGNC:7861]	Up
ENSG00000138061	9285	3263.33333333333	1.2594269464651	7.68733133652235e-69	3.71410601085783e-66	CYP1B1	protein_coding	cytochrome P450 family 1 subfamily B member 1 [Source:HGNC Symbol;Acc:HGNC:2597]	Up
ENSG00000167767	1293	2780	-1.36285	1.67146160863407e-68	7.88332928700771e-66	KRT80	protein_coding	keratin 80 [Source:HGNC Symbol;Acc:HGNC:27056]	Down
ENSG00000245532	11281.6666666667	3237.33333333333	1.55339027635367	1.67109295824776e-67	7.69829776975113e-65	NEAT1	lncRNA	nuclear paraspeckle assembly transcript 1 [Source:HGNC Symbol;Acc:HGNC:30815]	Up
ENSG00000129474	2159.66666666667	4322.33333333333	-1.26206	6.91605718855796e-67	3.11364038291238e-64	AJUBA	protein_coding	ajuba LIM protein [Source:HGNC Symbol;Acc:HGNC:20250]	Down
ENSG00000255248	774.666666666667	131.333333333333	2.30940819811401	2.75742936877252e-66	1.21382040813366e-63	MIR100HG	lncRNA	mir-100-let-7a-2-mir-125b-1 cluster host gene [Source:HGNC Symbol;Acc:HGNC:39522]	Up
ENSG00000102038	2168.66666666667	662	1.46738313465006	4.34009516395424e-66	1.86897706745151e-63	SMARCA1	protein_coding	SWI/SNF related, matrix associated, actin dependent regulator of chromatin, subfamily a, member 1 [Source:HGNC Symbol;Acc:HGNC:11097]	Up
ENSG00000143367	1009.66666666667	2061	-1.28793	2.23433827277057e-65	9.41702273304514e-63	TUFT1	protein_coding	tuftelin 1 [Source:HGNC Symbol;Acc:HGNC:12422]	Down
ENSG00000147454	2022.33333333333	606	1.48757826709275	4.65461060338968e-65	1.92089961338638e-62	SLC25A37	protein_coding	solute carrier family 25 member 37 [Source:HGNC Symbol;Acc:HGNC:29786]	Up
ENSG00000204569	2431.33333333333	4511.66666666667	-1.14907	7.39421471808894e-65	2.98922447654334e-62	PPP1R10	protein_coding	protein phosphatase 1 regulatory subunit 10 [Source:HGNC Symbol;Acc:HGNC:9284]	Down
ENSG00000204262	4741.66666666667	1804	1.14753555414575	1.35800466717561e-64	5.38014289041633e-62	COL5A2	protein_coding	collagen type V alpha 2 chain [Source:HGNC Symbol;Acc:HGNC:2210]	Up
ENSG00000134954	865.666666666667	2012	-1.467	4.77005335673144e-64	1.85274484202928e-61	ETS1	protein_coding	ETS proto-oncogene 1, transcription factor [Source:HGNC Symbol;Acc:HGNC:3488]	Down
ENSG00000132639	404	28.6666666666667	3.57094520361074	6.13543349370828e-64	2.33724619378591e-61	SNAP25	protein_coding	synaptosome associated protein 25 [Source:HGNC Symbol;Acc:HGNC:11132]	Up
ENSG00000173530	1489.66666666667	2830.66666666667	-1.18415	1.43220423022636e-63	5.35293086727433e-61	TNFRSF10D	protein_coding	TNF receptor superfamily member 10d [Source:HGNC Symbol;Acc:HGNC:11907]	Down
ENSG00000148426	256.666666666667	733.333333333333	-1.77135	5.35963389801099e-63	1.9660923682537e-60	PROSER2	protein_coding	proline and serine rich 2 [Source:HGNC Symbol;Acc:HGNC:23728]	Down
ENSG00000211448	443	46.3333333333333	2.99739688593848	2.56741528560379e-60	9.24689625318643e-58	DIO2	protein_coding	iodothyronine deiodinase 2 [Source:HGNC Symbol;Acc:HGNC:2884]	Up
ENSG00000226950	338.666666666667	1002.33333333333	-1.83729	5.07894893300626e-60	1.7965874895343e-57	DANCR	lncRNA	differentiation antagonizing non-protein coding RNA [Source:HGNC Symbol;Acc:HGNC:28964]	Down
ENSG00000138829	1024.33333333333	275	1.64602297219379	1.38768216518475e-59	4.82256070353417e-57	FBN2	protein_coding	fibrillin 2 [Source:HGNC Symbol;Acc:HGNC:3604]	Up
ENSG00000143162	3153.66666666667	1113.33333333333	1.25286088800188	1.81435540018419e-59	6.19664933142218e-57	CREG1	protein_coding	cellular repressor of E1A stimulated genes 1 [Source:HGNC Symbol;Acc:HGNC:2351]	Up
ENSG00000139926	779	1654	-1.34424	2.30517887650916e-59	7.73954040080845e-57	FRMD6	protein_coding	FERM domain containing 6 [Source:HGNC Symbol;Acc:HGNC:19839]	Down
ENSG00000182253	1338	376	1.58541056877391	1.13178836436653e-58	3.73659928495609e-56	SYNM	protein_coding	synemin [Source:HGNC Symbol;Acc:HGNC:24466]	Up
ENSG00000235162	1734	3043	-1.06248	4.06665044265083e-58	1.32059473145033e-55	C12orf75	protein_coding	chromosome 12 open reading frame 75 [Source:HGNC Symbol;Acc:HGNC:35164]	Down
ENSG00000103089	265	768.333333333333	-1.78209	7.40247032484484e-58	2.36508926878793e-55	FA2H	protein_coding	fatty acid 2-hydroxylase [Source:HGNC Symbol;Acc:HGNC:21197]	Down
ENSG00000137309	7196.66666666667	14610.6666666667	-1.27297	4.5492976376376e-57	1.43042915720577e-54	HMGA1	protein_coding	high mobility group AT-hook 1 [Source:HGNC Symbol;Acc:HGNC:5010]	Down
ENSG00000182326	3271.66666666667	1305	1.07499218030847	4.84736140674378e-57	1.50033409540918e-54	C1S	protein_coding	complement C1s [Source:HGNC Symbol;Acc:HGNC:1247]	Up
ENSG00000169855	601.666666666667	113.333333333333	2.1622188103804	7.86391180653653e-57	2.37837856491938e-54	ROBO1	protein_coding	roundabout guidance receptor 1 [Source:HGNC Symbol;Acc:HGNC:10249]	Up
ENSG00000173209	1739	510	1.52595709670039	7.92432658310259e-57	2.37837856491938e-54	AHSA2P	transcribed_unitary_pseudogene	activator of HSP90 ATPase homolog 2, pseudogene [Source:HGNC Symbol;Acc:HGNC:20437]	Up
ENSG00000145623	4484.33333333333	1883	1.00039620528657	8.60218255313619e-57	2.54329304768768e-54	OSMR	protein_coding	oncostatin M receptor [Source:HGNC Symbol;Acc:HGNC:8507]	Up
ENSG00000132002	4378.66666666667	7642	-1.06295	9.60309082627889e-57	2.79746509084939e-54	DNAJB1	protein_coding	DnaJ heat shock protein family (Hsp40) member B1 [Source:HGNC Symbol;Acc:HGNC:5270]	Down
ENSG00000166825	711.333333333333	126.666666666667	2.2299529297877	1.5648203263343e-56	4.49239504990669e-54	ANPEP	protein_coding	alanyl aminopeptidase, membrane [Source:HGNC Symbol;Acc:HGNC:500]	Up
ENSG00000154229	3694.66666666667	1468	1.0752367226663	2.50136946347756e-56	7.07851824314671e-54	PRKCA	protein_coding	protein kinase C alpha [Source:HGNC Symbol;Acc:HGNC:9393]	Up
ENSG00000176788	4642	1898.66666666667	1.03797816930543	2.81152836895185e-56	7.84416414937566e-54	BASP1	protein_coding	brain abundant membrane attached signal protein 1 [Source:HGNC Symbol;Acc:HGNC:957]	Up
ENSG00000136997	2561.33333333333	4558.33333333333	-1.08525	3.6841701041658e-56	1.01360729990862e-53	MYC	protein_coding	MYC proto-oncogene, bHLH transcription factor [Source:HGNC Symbol;Acc:HGNC:7553]	Down
ENSG00000077232	3078.33333333333	889.666666666667	1.54663440557218	2.43250722401051e-55	6.60075830142798e-53	DNAJC10	protein_coding	DnaJ heat shock protein family (Hsp40) member C10 [Source:HGNC Symbol;Acc:HGNC:24637]	Up
ENSG00000146678	213	648.666666666667	-1.85232	5.04917005207171e-55	1.35160823731741e-52	IGFBP1	protein_coding	insulin like growth factor binding protein 1 [Source:HGNC Symbol;Acc:HGNC:5469]	Down
ENSG00000271503	2075	3652.33333333333	-1.07382	4.46773993775382e-54	1.18001947235954e-51	CCL5	protein_coding	C-C motif chemokine ligand 5 [Source:HGNC Symbol;Acc:HGNC:10632]	Down
ENSG00000179431	793.666666666667	1744	-1.38884	1.03614426617404e-52	2.7006554958739e-50	FJX1	protein_coding	four-jointed box kinase 1 [Source:HGNC Symbol;Acc:HGNC:17166]	Down
ENSG00000108176	627	136.333333333333	1.94651974572066	1.22572129113962e-52	3.15328740989412e-50	DNAJC12	protein_coding	DnaJ heat shock protein family (Hsp40) member C12 [Source:HGNC Symbol;Acc:HGNC:28908]	Up
ENSG00000113389	661.333333333333	147.666666666667	1.90840835994096	1.70991285381244e-52	4.34252098989368e-50	NPR3	protein_coding	natriuretic peptide receptor 3 [Source:HGNC Symbol;Acc:HGNC:7945]	Up
ENSG00000019186	9631	3913	1.04718010046306	8.0490147266075e-52	2.01826497113124e-49	CYP24A1	protein_coding	cytochrome P450 family 24 subfamily A member 1 [Source:HGNC Symbol;Acc:HGNC:2602]	Up
ENSG00000265972	160.333333333333	575.666666666667	-2.08142	9.17631310953232e-52	2.27216982983407e-49	TXNIP	protein_coding	thioredoxin interacting protein [Source:HGNC Symbol;Acc:HGNC:16952]	Down
ENSG00000163430	1946.66666666667	730.333333333333	1.16030898358202	1.43884406702965e-51	3.5187731017025e-49	FSTL1	protein_coding	follistatin like 1 [Source:HGNC Symbol;Acc:HGNC:3972]	Up
ENSG00000115380	577.333333333333	106.333333333333	2.1752164405754	1.07719599412525e-50	2.57086451176231e-48	EFEMP1	protein_coding	EGF containing fibulin extracellular matrix protein 1 [Source:HGNC Symbol;Acc:HGNC:3218]	Up
ENSG00000134970	1594.66666666667	536	1.32584204635894	1.73267426616952e-50	4.08601720697048e-48	TMED7	protein_coding	transmembrane p24 trafficking protein 7 [Source:HGNC Symbol;Acc:HGNC:24253]	Up
ENSG00000085662	28636.3333333333	50932.6666666667	-1.09349	2.69872683560543e-50	6.28930351605976e-48	AKR1B1	protein_coding	aldo-keto reductase family 1 member B [Source:HGNC Symbol;Acc:HGNC:381]	Down
ENSG00000132274	1595	562	1.25667500866189	3.52056255477281e-50	8.10916554040635e-48	TRIM22	protein_coding	tripartite motif containing 22 [Source:HGNC Symbol;Acc:HGNC:16379]	Up
ENSG00000179023	80.6666666666667	358	-2.41172	6.72558746572092e-50	1.5313466909019e-47	KLHDC7A	protein_coding	kelch domain containing 7A [Source:HGNC Symbol;Acc:HGNC:26791]	Down
ENSG00000113657	733.666666666667	1490.66666666667	-1.27812	7.80070755161497e-50	1.75595699874933e-47	DPYSL3	protein_coding	dihydropyrimidinase like 3 [Source:HGNC Symbol;Acc:HGNC:3015]	Down
ENSG00000078018	429.666666666667	66.3333333333333	2.45326951073587	9.7319654693331e-50	2.16607307844966e-47	MAP2	protein_coding	microtubule associated protein 2 [Source:HGNC Symbol;Acc:HGNC:6839]	Up
ENSG00000103187	4798.33333333333	8825	-1.1365	1.11718109444821e-49	2.4589155888805e-47	COTL1	protein_coding	coactosin like F-actin binding protein 1 [Source:HGNC Symbol;Acc:HGNC:18304]	Down
ENSG00000170921	947.666666666667	283	1.48818289633274	2.67089183253764e-49	5.81403256161958e-47	TANC2	protein_coding	tetratricopeptide repeat, ankyrin repeat and coiled-coil containing 2 [Source:HGNC Symbol;Acc:HGNC:30212]	Up
ENSG00000179046	1293	433	1.32844230807675	4.94605989615294e-49	1.06496196177058e-46	TRIML2	protein_coding	tripartite motif family like 2 [Source:HGNC Symbol;Acc:HGNC:26378]	Up
ENSG00000151892	130.666666666667	450.666666666667	-2.03633	5.61682333406135e-49	1.19638337015507e-46	GFRA1	protein_coding	GDNF family receptor alpha 1 [Source:HGNC Symbol;Acc:HGNC:4243]	Down
ENSG00000152952	4956.66666666667	1785.33333333333	1.22910463972657	1.28164190382316e-48	2.70085579498224e-46	PLOD2	protein_coding	procollagen-lysine,2-oxoglutarate 5-dioxygenase 2 [Source:HGNC Symbol;Acc:HGNC:9082]	Up
ENSG00000145703	311	28.6666666666667	3.19394540440968	1.97627998324464e-48	4.12085580927296e-46	IQGAP2	protein_coding	IQ motif containing GTPase activating protein 2 [Source:HGNC Symbol;Acc:HGNC:6111]	Up
ENSG00000214548	1825.66666666667	556	1.45932953173602	2.39389173434531e-48	4.93964597558816e-46	MEG3	lncRNA	maternally expressed 3 [Source:HGNC Symbol;Acc:HGNC:14575]	Up
ENSG00000147162	5532	2193.33333333333	1.08249364027903	3.53562001127545e-48	7.22031925807787e-46	OGT	protein_coding	O-linked N-acetylglucosamine (GlcNAc) transferase [Source:HGNC Symbol;Acc:HGNC:8127]	Up
ENSG00000115464	2152.33333333333	726	1.32308916718766	5.75680548246865e-48	1.16363836532879e-45	USP34	protein_coding	ubiquitin specific peptidase 34 [Source:HGNC Symbol;Acc:HGNC:20066]	Up
ENSG00000116005	2716.33333333333	1119.66666666667	1.02633882430035	1.21703545173162e-47	2.43517729932845e-45	PCYOX1	protein_coding	prenylcysteine oxidase 1 [Source:HGNC Symbol;Acc:HGNC:20588]	Up
ENSG00000168016	2748.33333333333	1001.66666666667	1.21444268726534	2.24033697667569e-47	4.43788351709688e-45	TRANK1	protein_coding	tetratricopeptide repeat and ankyrin repeat containing 1 [Source:HGNC Symbol;Acc:HGNC:29011]	Up
ENSG00000131746	973.333333333333	282.666666666667	1.53544898739238	3.36520694728058e-47	6.60013707115654e-45	TNS4	protein_coding	tensin 4 [Source:HGNC Symbol;Acc:HGNC:24352]	Up
ENSG00000170961	289.333333333333	26.3333333333333	3.2112063941256	6.82032933150731e-47	1.32454807576302e-44	HAS2	protein_coding	hyaluronan synthase 2 [Source:HGNC Symbol;Acc:HGNC:4819]	Up
ENSG00000070961	2502	858.666666666667	1.2950644994996	1.23333269208104e-46	2.37195022305178e-44	ATP2B1	protein_coding	ATPase plasma membrane Ca2+ transporting 1 [Source:HGNC Symbol;Acc:HGNC:814]	Up
ENSG00000073614	1055	320.333333333333	1.4646701918567	1.8473183066333e-46	3.51860849385567e-44	KDM5A	protein_coding	lysine demethylase 5A [Source:HGNC Symbol;Acc:HGNC:9886]	Up
ENSG00000117399	1059.33333333333	2036.66666666667	-1.19495	1.95580452163378e-46	3.6897649303851e-44	CDC20	protein_coding	cell division cycle 20 [Source:HGNC Symbol;Acc:HGNC:1723]	Down
ENSG00000164220	694.666666666667	170.666666666667	1.78369694358457	2.75349120975578e-46	5.14565163906154e-44	F2RL2	protein_coding	coagulation factor II thrombin receptor like 2 [Source:HGNC Symbol;Acc:HGNC:3539]	Up
ENSG00000153956	646.666666666667	161.666666666667	1.75179474246864	3.71816426825971e-46	6.88346878410809e-44	CACNA2D1	protein_coding	calcium voltage-gated channel auxiliary subunit alpha2delta 1 [Source:HGNC Symbol;Acc:HGNC:1399]	Up
ENSG00000163565	2884	1029.66666666667	1.24022066391595	1.52856867843668e-45	2.80364971769928e-43	IFI16	protein_coding	interferon gamma inducible protein 16 [Source:HGNC Symbol;Acc:HGNC:5395]	Up
ENSG00000152049	398	66.3333333333333	2.33193547631632	6.28562921189105e-45	1.14231219319587e-42	KCNE4	protein_coding	potassium voltage-gated channel subfamily E regulatory subunit 4 [Source:HGNC Symbol;Acc:HGNC:6244]	Up
ENSG00000155850	2052	710	1.27441960828244	7.93966747137569e-45	1.42978975400437e-42	SLC26A2	protein_coding	solute carrier family 26 member 2 [Source:HGNC Symbol;Acc:HGNC:10994]	Up
ENSG00000116711	456.666666666667	87.3333333333333	2.14216564391886	9.81140350097061e-45	1.75093776532186e-42	PLA2G4A	protein_coding	phospholipase A2 group IVA [Source:HGNC Symbol;Acc:HGNC:9035]	Up
ENSG00000183098	265.333333333333	7.33333333333333	4.92763644833307	1.24499241134864e-44	2.18248271472612e-42	GPC6	protein_coding	glypican 6 [Source:HGNC Symbol;Acc:HGNC:4454]	Up
ENSG00000244754	930.666666666667	268.666666666667	1.54008097702027	1.75588726741495e-44	3.05108516493181e-42	N4BP2L2	protein_coding	NEDD4 binding protein 2 like 2 [Source:HGNC Symbol;Acc:HGNC:26916]	Up
ENSG00000061987	1011.66666666667	336	1.33660378130212	2.35460720291267e-44	4.05586209413018e-42	MON2	protein_coding	MON2 homolog, regulator of endosome-to-Golgi trafficking [Source:HGNC Symbol;Acc:HGNC:29177]	Up
ENSG00000165434	735.666666666667	197.333333333333	1.64893381357882	3.27530795007085e-43	5.53662902931238e-41	PGM2L1	protein_coding	phosphoglucomutase 2 like 1 [Source:HGNC Symbol;Acc:HGNC:20898]	Up
ENSG00000144036	658	173.666666666667	1.6728850653717	3.29810805926024e-43	5.53662902931238e-41	EXOC6B	protein_coding	exocyst complex component 6B [Source:HGNC Symbol;Acc:HGNC:17085]	Up
ENSG00000163638	33.6666666666667	226	-2.99552	3.70054912032619e-43	6.1600149180287e-41	ADAMTS9	protein_coding	ADAM metallopeptidase with thrombospondin type 1 motif 9 [Source:HGNC Symbol;Acc:HGNC:13202]	Down
ENSG00000168672	606.666666666667	1199.33333333333	-1.24032	1.24035071296777e-42	2.013943219113e-40	LRATD2	protein_coding	LRAT domain containing 2 [Source:HGNC Symbol;Acc:HGNC:24166]	Down
ENSG00000092929	155.333333333333	526.666666666667	-2.02239	1.70054954383288e-42	2.73871430193379e-40	UNC13D	protein_coding	unc-13 homolog D [Source:HGNC Symbol;Acc:HGNC:23147]	Down
ENSG00000114019	1768	2992.33333333333	-1.01197	3.2847198760008e-42	5.24734000191128e-40	AMOTL2	protein_coding	angiomotin like 2 [Source:HGNC Symbol;Acc:HGNC:17812]	Down
ENSG00000165389	1927.33333333333	734.666666666667	1.13784567553513	6.32462021270295e-42	9.94320649154229e-40	SPTSSA	protein_coding	serine palmitoyltransferase small subunit A [Source:HGNC Symbol;Acc:HGNC:20361]	Up
ENSG00000172716	530	119.666666666667	1.90191444797948	9.30867081219987e-42	1.45193275684147e-39	SLFN11	protein_coding	schlafen family member 11 [Source:HGNC Symbol;Acc:HGNC:26633]	Up
ENSG00000182795	64	281	-2.39536	1.75623625971379e-41	2.69684372625352e-39	C1orf116	protein_coding	chromosome 1 open reading frame 116 [Source:HGNC Symbol;Acc:HGNC:28667]	Down
ENSG00000105605	502.666666666667	112	1.90564579062227	1.77478610233026e-41	2.7043644539277e-39	CACNG7	protein_coding	calcium voltage-gated channel auxiliary subunit gamma 7 [Source:HGNC Symbol;Acc:HGNC:13626]	Up
ENSG00000138604	1005.66666666667	342.666666666667	1.30228909810581	1.94264507313691e-41	2.93754627891367e-39	GLCE	protein_coding	glucuronic acid epimerase [Source:HGNC Symbol;Acc:HGNC:17855]	Up
ENSG00000167779	776.333333333333	1506.66666666667	-1.20595	8.06256136115499e-41	1.20083667671518e-38	IGFBP6	protein_coding	insulin like growth factor binding protein 6 [Source:HGNC Symbol;Acc:HGNC:5475]	Down
ENSG00000198853	990.333333333333	1791.33333333333	-1.10673	9.74774093100728e-41	1.44099253807704e-38	RUSC2	protein_coding	RUN and SH3 domain containing 2 [Source:HGNC Symbol;Acc:HGNC:23625]	Down
ENSG00000120129	2087	3640.33333333333	-1.05763	1.02948714364112e-40	1.51060080210273e-38	DUSP1	protein_coding	dual specificity phosphatase 1 [Source:HGNC Symbol;Acc:HGNC:3064]	Down
ENSG00000143776	1404.33333333333	471	1.3276318386929	1.27057999454468e-40	1.83714738043326e-38	CDC42BPA	protein_coding	CDC42 binding protein kinase alpha [Source:HGNC Symbol;Acc:HGNC:1737]	Up
ENSG00000117228	834.333333333333	250.666666666667	1.48540463396001	1.47611945134798e-40	2.11887320375015e-38	GBP1	protein_coding	guanylate binding protein 1 [Source:HGNC Symbol;Acc:HGNC:4182]	Up
ENSG00000137731	5	193.666666666667	-5.53401	2.54229187265138e-40	3.62304026657202e-38	FXYD2	protein_coding	FXYD domain containing ion transport regulator 2 [Source:HGNC Symbol;Acc:HGNC:4026]	Down
ENSG00000105327	804	1517.33333333333	-1.17213	4.23524858540789e-40	5.99257423059606e-38	BBC3	protein_coding	BCL2 binding component 3 [Source:HGNC Symbol;Acc:HGNC:17868]	Down
ENSG00000112837	642.666666666667	150.333333333333	1.85000240210134	6.87297728028849e-40	9.65580191100955e-38	TBX18	protein_coding	T-box transcription factor 18 [Source:HGNC Symbol;Acc:HGNC:11595]	Up
ENSG00000166250	785.333333333333	208	1.67320213494631	7.15817844333601e-40	9.98565892845374e-38	CLMP	protein_coding	CXADR like membrane protein [Source:HGNC Symbol;Acc:HGNC:24039]	Up
ENSG00000086548	355	767.666666666667	-1.36036	8.5934668322214e-40	1.19040548587045e-37	CEACAM6	protein_coding	CEA cell adhesion molecule 6 [Source:HGNC Symbol;Acc:HGNC:1818]	Down
ENSG00000129493	721.333333333333	209.333333333333	1.53702874443156	2.53731701224397e-39	3.46632501348557e-37	HEATR5A	protein_coding	HEAT repeat containing 5A [Source:HGNC Symbol;Acc:HGNC:20276]	Up
ENSG00000095752	1061.66666666667	367.666666666667	1.27469625790631	2.57230043698011e-39	3.49004790110541e-37	IL11	protein_coding	interleukin 11 [Source:HGNC Symbol;Acc:HGNC:5966]	Up
ENSG00000162734	2008.66666666667	3523	-1.07893	2.88410007406884e-39	3.88647199777072e-37	PEA15	protein_coding	proliferation and apoptosis adaptor protein 15 [Source:HGNC Symbol;Acc:HGNC:8822]	Down
ENSG00000112414	1688.66666666667	643.333333333333	1.14064003305406	4.50595930403942e-39	6.03098296308897e-37	ADGRG6	protein_coding	adhesion G protein-coupled receptor G6 [Source:HGNC Symbol;Acc:HGNC:13841]	Up
ENSG00000198692	388.333333333333	2.66666666666667	6.94087110369588	5.10509204851146e-39	6.7870314355009e-37	EIF1AY	protein_coding	eukaryotic translation initiation factor 1A Y-linked [Source:HGNC Symbol;Acc:HGNC:3252]	Up
ENSG00000164211	1769.33333333333	673.333333333333	1.14380909079953	6.36573569542521e-39	8.35091777421708e-37	STARD4	protein_coding	StAR related lipid transfer domain containing 4 [Source:HGNC Symbol;Acc:HGNC:18058]	Up
ENSG00000181104	1652.33333333333	610	1.18022559510271	7.26919304467178e-39	9.47338454091469e-37	F2R	protein_coding	coagulation factor II thrombin receptor [Source:HGNC Symbol;Acc:HGNC:3537]	Up
ENSG00000267100	474.333333333333	960	-1.27144	9.83412094041002e-39	1.26496169940638e-36	ILF3-DT	lncRNA	ILF3 divergent transcript [Source:HGNC Symbol;Acc:HGNC:27115]	Down
ENSG00000113594	651	178	1.61434485797666	1.14827250200212e-38	1.4580852559077e-36	LIFR	protein_coding	LIF receptor subunit alpha [Source:HGNC Symbol;Acc:HGNC:6597]	Up
ENSG00000164236	418	848.333333333333	-1.26692	1.3491424579444e-38	1.68082785845412e-36	ANKRD33B	protein_coding	ankyrin repeat domain 33B [Source:HGNC Symbol;Acc:HGNC:35240]	Down
ENSG00000136874	1073.66666666667	391.666666666667	1.20445805591244	1.43009696442858e-38	1.77054942302285e-36	STX17	protein_coding	syntaxin 17 [Source:HGNC Symbol;Acc:HGNC:11432]	Up
ENSG00000157827	1520.66666666667	569.666666666667	1.16828989037393	1.52945822930555e-38	1.88180360647911e-36	FMNL2	protein_coding	formin like 2 [Source:HGNC Symbol;Acc:HGNC:18267]	Up
ENSG00000172548	207.333333333333	549	-1.67287	1.60687969391355e-38	1.96485678127985e-36	NIPAL4	protein_coding	NIPA like domain containing 4 [Source:HGNC Symbol;Acc:HGNC:28018]	Down
ENSG00000188153	1159	379.666666666667	1.36885762276722	1.9803308375098e-38	2.40664868467679e-36	COL4A5	protein_coding	collagen type IV alpha 5 chain [Source:HGNC Symbol;Acc:HGNC:2207]	Up
ENSG00000091436	2618.33333333333	1022	1.11302311504183	2.10451854392649e-38	2.54197608759999e-36	MAP3K20	protein_coding	mitogen-activated protein kinase kinase kinase 20 [Source:HGNC Symbol;Acc:HGNC:17797]	Up
ENSG00000078114	809	261.333333333333	1.37692363981632	9.45075305367105e-38	1.10946315061745e-35	NEBL	protein_coding	nebulette [Source:HGNC Symbol;Acc:HGNC:16932]	Up
ENSG00000215252	913.666666666667	293.666666666667	1.37589434767218	9.46535778960817e-38	1.10946315061745e-35	GOLGA8B	protein_coding	golgin A8 family member B [Source:HGNC Symbol;Acc:HGNC:31973]	Up
ENSG00000134686	913.666666666667	1783.33333333333	-1.22292	3.58871002931333e-37	4.1330672657365e-35	PHC2	protein_coding	polyhomeotic homolog 2 [Source:HGNC Symbol;Acc:HGNC:3183]	Down
ENSG00000180537	122.333333333333	374	-1.87252	4.61755214616993e-37	5.22680516934172e-35	RNF182	protein_coding	ring finger protein 182 [Source:HGNC Symbol;Acc:HGNC:28522]	Down
ENSG00000188643	1666.66666666667	2836	-1.02595	6.54673179907079e-37	7.36842103453371e-35	S100A16	protein_coding	S100 calcium binding protein A16 [Source:HGNC Symbol;Acc:HGNC:20441]	Down
ENSG00000204767	40.6666666666667	218.333333333333	-2.69119	6.69318468082469e-37	7.49069465211617e-35	INSYN2B	protein_coding	inhibitory synaptic factor family member 2B [Source:HGNC Symbol;Acc:HGNC:37271]	Down
ENSG00000169991	414.333333333333	814.333333333333	-1.23173	9.35681182351716e-37	1.04128699669692e-34	IFFO2	protein_coding	intermediate filament family orphan 2 [Source:HGNC Symbol;Acc:HGNC:27006]	Down
ENSG00000242588	751.666666666667	242.333333333333	1.3826466983999	1.34382264024121e-36	1.47887681558545e-34	ENSG00000242588	lncRNA	novel transcript	Up
ENSG00000291033	463.333333333333	2	7.60150442619425	2.43817610871695e-36	2.66838842749028e-34	TXLNGY	lncRNA	taxilin gamma pseudogene, Y-linked [Source:NCBI gene (formerly Entrezgene);Acc:246126]	Up
ENSG00000074416	809.333333333333	1468	-1.11607	2.60464909629261e-36	2.81942589882297e-34	MGLL	protein_coding	monoglyceride lipase [Source:HGNC Symbol;Acc:HGNC:17038]	Down
ENSG00000146166	416.666666666667	94.6666666666667	1.88532666840305	2.73618460913032e-36	2.94571091968819e-34	LGSN	protein_coding	lengsin, lens protein with glutamine synthetase domain [Source:HGNC Symbol;Acc:HGNC:21016]	Up
ENSG00000196782	484.666666666667	120.666666666667	1.74907090557965	5.47394061814254e-36	5.79857164196715e-34	MAML3	protein_coding	mastermind like transcriptional coactivator 3 [Source:HGNC Symbol;Acc:HGNC:16272]	Up
ENSG00000114374	452.333333333333	2	7.56195598845619	7.91229920711982e-36	8.33695398903385e-34	USP9Y	protein_coding	ubiquitin specific peptidase 9 Y-linked [Source:HGNC Symbol;Acc:HGNC:12633]	Up
ENSG00000136643	714.666666666667	223.666666666667	1.42051201624178	1.05113569096661e-35	1.10169031229405e-33	RPS6KC1	protein_coding	ribosomal protein S6 kinase C1 [Source:HGNC Symbol;Acc:HGNC:10439]	Up
ENSG00000198677	1656	568.333333333333	1.29867840333894	1.26896937748861e-35	1.32300075782483e-33	SKIC3	protein_coding	SKI3 subunit of superkiller complex [Source:HGNC Symbol;Acc:HGNC:23639]	Up
ENSG00000110047	1290.33333333333	2234.66666666667	-1.04396	1.83301447610846e-35	1.90105674121636e-33	EHD1	protein_coding	EH domain containing 1 [Source:HGNC Symbol;Acc:HGNC:3242]	Down
ENSG00000163029	1192	307.666666666667	1.71859920630572	2.06087556814883e-35	2.12074784655818e-33	SMC6	protein_coding	structural maintenance of chromosomes 6 [Source:HGNC Symbol;Acc:HGNC:20466]	Up
ENSG00000175573	537.666666666667	1034.33333333333	-1.20025	2.06625440146261e-35	2.12074784655818e-33	C11orf68	protein_coding	chromosome 11 open reading frame 68 [Source:HGNC Symbol;Acc:HGNC:28801]	Down
ENSG00000115295	1529.33333333333	620.666666666667	1.04812740903905	2.62039861795505e-35	2.67564310428204e-33	CLIP4	protein_coding	CAP-Gly domain containing linker protein family member 4 [Source:HGNC Symbol;Acc:HGNC:26108]	Up
ENSG00000198053	736.666666666667	1291	-1.06229	3.43464041541713e-35	3.48906625584605e-33	SIRPA	protein_coding	signal regulatory protein alpha [Source:HGNC Symbol;Acc:HGNC:9662]	Down
ENSG00000145012	1276.66666666667	500.666666666667	1.1031700600725	7.42506631951488e-35	7.46614917377007e-33	LPP	protein_coding	LIM domain containing preferred translocation partner in lipoma [Source:HGNC Symbol;Acc:HGNC:6679]	Up
ENSG00000128567	758.333333333333	1299.66666666667	-1.03419	7.98912467545682e-35	7.99275609576385e-33	PODXL	protein_coding	podocalyxin like [Source:HGNC Symbol;Acc:HGNC:9171]	Down
ENSG00000159167	343.333333333333	64.3333333333333	2.15695746910804	1.08788096783972e-34	1.08290623577573e-32	STC1	protein_coding	stanniocalcin 1 [Source:HGNC Symbol;Acc:HGNC:11373]	Up
ENSG00000230590	697.333333333333	194.333333333333	1.59810120003584	1.64997806204773e-34	1.61804036787641e-32	FTX	lncRNA	FTX transcript, XIST regulator [Source:HGNC Symbol;Acc:HGNC:37190]	Up
ENSG00000079257	470.333333333333	109	1.85774579362329	1.80619691396075e-34	1.75387032689454e-32	LXN	protein_coding	latexin [Source:HGNC Symbol;Acc:HGNC:13347]	Up
ENSG00000114771	770	243	1.40206459350518	2.32274556041355e-34	2.23355664107922e-32	AADAC	protein_coding	arylacetamide deacetylase [Source:HGNC Symbol;Acc:HGNC:17]	Up
ENSG00000107186	840.333333333333	284.333333333333	1.3089309632423	2.91152285979993e-34	2.78620078887811e-32	MPDZ	protein_coding	multiple PDZ domain crumbs cell polarity complex component [Source:HGNC Symbol;Acc:HGNC:7208]	Up
ENSG00000172037	1452.33333333333	564.333333333333	1.11594466530861	3.17494827865692e-34	3.02368031018822e-32	LAMB2	protein_coding	laminin subunit beta 2 [Source:HGNC Symbol;Acc:HGNC:6487]	Up
ENSG00000132470	2649	4916	-1.14052	4.04266224090942e-34	3.83163140335764e-32	ITGB4	protein_coding	integrin subunit beta 4 [Source:HGNC Symbol;Acc:HGNC:6158]	Down
ENSG00000135905	1161	346	1.50489967455326	8.51729404124524e-34	7.99616481815294e-32	DOCK10	protein_coding	dedicator of cytokinesis 10 [Source:HGNC Symbol;Acc:HGNC:23479]	Up
ENSG00000167258	1551.66666666667	645.333333333333	1.01574143364843	1.09819169537403e-33	1.02613581573888e-31	CDK12	protein_coding	cyclin dependent kinase 12 [Source:HGNC Symbol;Acc:HGNC:24224]	Up
ENSG00000170456	1096.33333333333	423.333333333333	1.12067155487477	1.32865794027675e-33	1.22415744832289e-31	DENND5B	protein_coding	DENN domain containing 5B [Source:HGNC Symbol;Acc:HGNC:28338]	Up
ENSG00000054654	575.666666666667	141.333333333333	1.78880499141943	2.00952801456118e-33	1.84290465002048e-31	SYNE2	protein_coding	spectrin repeat containing nuclear envelope protein 2 [Source:HGNC Symbol;Acc:HGNC:17084]	Up
ENSG00000119729	1509	616.666666666667	1.03534827577583	2.91077087122385e-33	2.64492936642537e-31	RHOQ	protein_coding	ras homolog family member Q [Source:HGNC Symbol;Acc:HGNC:17736]	Up
ENSG00000169432	437	92.3333333333333	1.99693912937118	2.96465454809798e-33	2.68159095631383e-31	SCN9A	protein_coding	sodium voltage-gated channel alpha subunit 9 [Source:HGNC Symbol;Acc:HGNC:10597]	Up
ENSG00000089916	579.333333333333	163	1.58691491223284	3.29697777500122e-33	2.96862876113632e-31	GPATCH2L	protein_coding	G-patch domain containing 2 like [Source:HGNC Symbol;Acc:HGNC:20210]	Up
ENSG00000105699	134.333333333333	391	-1.7989	4.60374474526434e-33	4.107908993646e-31	LSR	protein_coding	lipolysis stimulated lipoprotein receptor [Source:HGNC Symbol;Acc:HGNC:29572]	Down
ENSG00000170955	197.333333333333	4.66666666666667	5.14441491607383	5.47090980122288e-33	4.85978709652126e-31	CAVIN3	protein_coding	caveolae associated protein 3 [Source:HGNC Symbol;Acc:HGNC:9400]	Up
ENSG00000138768	2428.66666666667	990.666666666667	1.04477363446199	5.7372024570802e-33	5.06503043955002e-31	USO1	protein_coding	USO1 vesicle transport factor [Source:HGNC Symbol;Acc:HGNC:30904]	Up
ENSG00000128585	1189.66666666667	448.666666666667	1.16112250573324	6.07243477281681e-33	5.32251594755435e-31	MKLN1	protein_coding	muskelin 1 [Source:HGNC Symbol;Acc:HGNC:7109]	Up
ENSG00000182670	1654	578.666666666667	1.27705687155043	6.39632399018915e-33	5.58170845469854e-31	TTC3	protein_coding	tetratricopeptide repeat domain 3 [Source:HGNC Symbol;Acc:HGNC:12393]	Up
ENSG00000004468	1167	439.666666666667	1.15642633629695	6.64283988267157e-33	5.74620153868302e-31	CD38	protein_coding	CD38 molecule [Source:HGNC Symbol;Acc:HGNC:1667]	Up
ENSG00000139579	836	1423.66666666667	-1.03109	1.05570927614218e-32	9.01402803926742e-31	NABP2	protein_coding	nucleic acid binding protein 2 [Source:HGNC Symbol;Acc:HGNC:28412]	Down
ENSG00000164327	1751.33333333333	729	1.01886333877137	1.08287822641922e-32	9.20632394297785e-31	RICTOR	protein_coding	RPTOR independent companion of MTOR complex 2 [Source:HGNC Symbol;Acc:HGNC:28611]	Up
ENSG00000106541	1765	714.666666666667	1.0647887412765	1.36485690341524e-32	1.15540386323728e-30	AGR2	protein_coding	anterior gradient 2, protein disulphide isomerase family member [Source:HGNC Symbol;Acc:HGNC:328]	Up
ENSG00000073756	725.333333333333	245.666666666667	1.31056071589682	1.64880720263297e-32	1.38983922880666e-30	PTGS2	protein_coding	prostaglandin-endoperoxide synthase 2 [Source:HGNC Symbol;Acc:HGNC:9605]	Up
ENSG00000173702	292.666666666667	621	-1.3348	1.78982422272018e-32	1.4959758661546e-30	MUC13	protein_coding	mucin 13, cell surface associated [Source:HGNC Symbol;Acc:HGNC:7511]	Down
ENSG00000243566	102.333333333333	329.666666666667	-1.9493	2.36540222010477e-32	1.95234385741897e-30	UPK3B	protein_coding	uroplakin 3B [Source:HGNC Symbol;Acc:HGNC:21444]	Down
ENSG00000064651	909.666666666667	327.333333333333	1.22868829400192	2.80142705312376e-32	2.30263354752401e-30	SLC12A2	protein_coding	solute carrier family 12 member 2 [Source:HGNC Symbol;Acc:HGNC:10911]	Up
ENSG00000125170	593.333333333333	1080	-1.11944	4.99845521848615e-32	4.09150410838811e-30	DOK4	protein_coding	docking protein 4 [Source:HGNC Symbol;Acc:HGNC:19868]	Down
ENSG00000197565	1186.66666666667	477.666666666667	1.05969437025207	6.02111296574266e-32	4.90832208799985e-30	COL4A6	protein_coding	collagen type IV alpha 6 chain [Source:HGNC Symbol;Acc:HGNC:2208]	Up
ENSG00000163362	757.666666666667	1385	-1.12264	1.23754938957408e-31	1.00059656563563e-29	INAVA	protein_coding	innate immunity activator [Source:HGNC Symbol;Acc:HGNC:25599]	Down
ENSG00000127914	858.333333333333	259.666666666667	1.4768073717745	2.1331002817005e-31	1.7176659951303e-29	AKAP9	protein_coding	A-kinase anchoring protein 9 [Source:HGNC Symbol;Acc:HGNC:379]	Up
ENSG00000077312	1045.33333333333	1781.33333333333	-1.0264	2.90645348424063e-31	2.33092862628836e-29	SNRPA	protein_coding	small nuclear ribonucleoprotein polypeptide A [Source:HGNC Symbol;Acc:HGNC:11151]	Down
ENSG00000125676	1665.33333333333	660	1.08778854924908	3.40489301179389e-31	2.69790102682501e-29	THOC2	protein_coding	THO complex subunit 2 [Source:HGNC Symbol;Acc:HGNC:19073]	Up
ENSG00000179456	636.333333333333	1082	-1.01956	3.91589040141991e-31	3.07816956197329e-29	ZBTB18	protein_coding	zinc finger and BTB domain containing 18 [Source:HGNC Symbol;Acc:HGNC:13030]	Down
ENSG00000130675	154.666666666667	426.666666666667	-1.72258	4.01826400502887e-31	3.1461577737398e-29	MNX1	protein_coding	motor neuron and pancreas homeobox 1 [Source:HGNC Symbol;Acc:HGNC:4979]	Down
ENSG00000137809	293.333333333333	55.3333333333333	2.1505138136745	4.37492134394775e-31	3.41192192528587e-29	ITGA11	protein_coding	integrin subunit alpha 11 [Source:HGNC Symbol;Acc:HGNC:6136]	Up
ENSG00000003436	1148.66666666667	436.333333333333	1.14629959143379	8.14044008059001e-31	6.27447383487967e-29	TFPI	protein_coding	tissue factor pathway inhibitor [Source:HGNC Symbol;Acc:HGNC:11760]	Up
ENSG00000114439	1877	762	1.06138491033102	1.26263102935173e-30	9.61979156170326e-29	BBX	protein_coding	BBX high mobility group box domain containing [Source:HGNC Symbol;Acc:HGNC:14422]	Up
ENSG00000197535	1636.33333333333	684.333333333333	1.01175855239613	2.64027331308301e-30	1.98863779691488e-28	MYO5A	protein_coding	myosin VA [Source:HGNC Symbol;Acc:HGNC:7602]	Up
ENSG00000064042	1379.33333333333	571.666666666667	1.02406161277278	2.66409125194967e-30	1.99897665188905e-28	LIMCH1	protein_coding	LIM and calponin homology domains 1 [Source:HGNC Symbol;Acc:HGNC:29191]	Up
ENSG00000204120	1026.33333333333	389.333333333333	1.14644160685961	8.21177759548512e-30	5.98040817606488e-28	GIGYF2	protein_coding	GRB10 interacting GYF protein 2 [Source:HGNC Symbol;Acc:HGNC:11960]	Up
ENSG00000115641	937	1568.33333333333	-1.00588	1.56571393805147e-29	1.11165689601654e-27	FHL2	protein_coding	four and a half LIM domains 2 [Source:HGNC Symbol;Acc:HGNC:3703]	Down
ENSG00000101104	491.666666666667	139.333333333333	1.57281159651448	1.7307131138849e-29	1.22010094463423e-27	PABPC1L	protein_coding	poly(A) binding protein cytoplasmic 1 like [Source:HGNC Symbol;Acc:HGNC:15797]	Up
ENSG00000179862	393	884.666666666667	-1.4264	2.21571887315074e-29	1.55642465100153e-27	CITED4	protein_coding	Cbp/p300 interacting transactivator with Glu/Asp rich carboxy-terminal domain 4 [Source:HGNC Symbol;Acc:HGNC:18696]	Down
ENSG00000118482	728.666666666667	181.666666666667	1.76641125334011	2.37484497420289e-29	1.66230756515848e-27	PHF3	protein_coding	PHD finger protein 3 [Source:HGNC Symbol;Acc:HGNC:8921]	Up
ENSG00000065923	1131.33333333333	456	1.0563016706862	2.42385834690075e-29	1.67881853125024e-27	SLC9A7	protein_coding	solute carrier family 9 member A7 [Source:HGNC Symbol;Acc:HGNC:17123]	Up
ENSG00000151779	593.666666666667	190.666666666667	1.3847213272176	3.20757326191404e-29	2.21389612352806e-27	NBAS	protein_coding	NBAS subunit of NRZ tethering complex [Source:HGNC Symbol;Acc:HGNC:15625]	Up
ENSG00000175602	575.666666666667	1243	-1.3671	5.0552143015242e-29	3.4530600034101e-27	CCDC85B	protein_coding	coiled-coil domain containing 85B [Source:HGNC Symbol;Acc:HGNC:24926]	Down
ENSG00000185585	821.333333333333	306.666666666667	1.17568118684612	9.31206417300511e-29	6.29565458030916e-27	OLFML2A	protein_coding	olfactomedin like 2A [Source:HGNC Symbol;Acc:HGNC:27270]	Up
ENSG00000008086	1050.33333333333	373.333333333333	1.25724835563091	1.71936711930677e-28	1.15063997521445e-26	CDKL5	protein_coding	cyclin dependent kinase like 5 [Source:HGNC Symbol;Acc:HGNC:11411]	Up
ENSG00000164136	442.333333333333	126	1.55580588135861	1.93893554186427e-28	1.28887161573118e-26	IL15	protein_coding	interleukin 15 [Source:HGNC Symbol;Acc:HGNC:5977]	Up
ENSG00000171345	835.666666666667	1420	-1.02528	2.02893172815054e-28	1.34418423421184e-26	KRT19	protein_coding	keratin 19 [Source:HGNC Symbol;Acc:HGNC:6436]	Down
ENSG00000112183	368	670.333333333333	-1.11982	2.14532027691438e-28	1.41655497884657e-26	RBM24	protein_coding	RNA binding motif protein 24 [Source:HGNC Symbol;Acc:HGNC:21539]	Down
ENSG00000134371	1050.33333333333	430.333333333333	1.03455063236705	2.59438972001766e-28	1.68499232668295e-26	CDC73	protein_coding	cell division cycle 73 [Source:HGNC Symbol;Acc:HGNC:16783]	Up
ENSG00000184588	1259.66666666667	500	1.08282128559033	2.79354600728433e-28	1.8084102241273e-26	PDE4B	protein_coding	phosphodiesterase 4B [Source:HGNC Symbol;Acc:HGNC:8781]	Up
ENSG00000101974	515.333333333333	148.333333333333	1.55718211470657	3.11986319702104e-28	2.01307394364136e-26	ATP11C	protein_coding	ATPase phospholipid transporting 11C [Source:HGNC Symbol;Acc:HGNC:13554]	Up
ENSG00000068976	338	637.333333333333	-1.17024	4.99810593414057e-28	3.19378969191583e-26	PYGM	protein_coding	glycogen phosphorylase, muscle associated [Source:HGNC Symbol;Acc:HGNC:9726]	Down
ENSG00000146670	581.666666666667	990.333333333333	-1.02169	5.3197494138588e-28	3.36673853479645e-26	CDCA5	protein_coding	cell division cycle associated 5 [Source:HGNC Symbol;Acc:HGNC:14626]	Down
ENSG00000107036	583.666666666667	198.666666666667	1.30066648999769	5.39090182979871e-28	3.39697423905898e-26	RIC1	protein_coding	RIC1 homolog, RAB6A GEF complex partner 1 [Source:HGNC Symbol;Acc:HGNC:17686]	Up
ENSG00000119682	671	234.666666666667	1.26668067454706	7.16071442484732e-28	4.47465590037226e-26	AREL1	protein_coding	apoptosis resistant E3 ubiquitin protein ligase 1 [Source:HGNC Symbol;Acc:HGNC:20363]	Up
ENSG00000134318	2358.66666666667	851.333333333333	1.22618777881639	7.27273012536873e-28	4.53036198281224e-26	ROCK2	protein_coding	Rho associated coiled-coil containing protein kinase 2 [Source:HGNC Symbol;Acc:HGNC:10252]	Up
ENSG00000104093	1080.66666666667	399.333333333333	1.19077299195497	9.41322236413283e-28	5.84534551131998e-26	DMXL2	protein_coding	Dmx like 2 [Source:HGNC Symbol;Acc:HGNC:2938]	Up
ENSG00000143512	361.333333333333	91	1.74298977809376	1.05820657376605e-27	6.55062938116614e-26	HHIPL2	protein_coding	HHIP like 2 [Source:HGNC Symbol;Acc:HGNC:25842]	Up
ENSG00000137628	2324	894.666666666667	1.1427303775942	2.63182345732559e-27	1.59430553107531e-25	DDX60	protein_coding	DExD/H-box helicase 60 [Source:HGNC Symbol;Acc:HGNC:25942]	Up
ENSG00000129003	1294.66666666667	472.333333333333	1.21335113898437	2.80177339796188e-27	1.68182815879475e-25	VPS13C	protein_coding	vacuolar protein sorting 13 homolog C [Source:HGNC Symbol;Acc:HGNC:23594]	Up
ENSG00000165983	696.666666666667	252	1.22297777794353	3.08673084855486e-27	1.84728251900372e-25	PTER	protein_coding	phosphotriesterase related [Source:HGNC Symbol;Acc:HGNC:9590]	Up
ENSG00000198707	560.333333333333	137.333333333333	1.77555064968671	3.4174172398582e-27	2.03902464169732e-25	CEP290	protein_coding	centrosomal protein 290 [Source:HGNC Symbol;Acc:HGNC:29021]	Up
ENSG00000167703	155.666666666667	396.666666666667	-1.61834	3.58745405768185e-27	2.13405037323183e-25	SLC43A2	protein_coding	solute carrier family 43 member 2 [Source:HGNC Symbol;Acc:HGNC:23087]	Down
ENSG00000273344	262.333333333333	514.666666666667	-1.22827	3.60070623832947e-27	2.13552065494217e-25	PAXIP1-DT	lncRNA	PAXIP1 divergent transcript [Source:HGNC Symbol;Acc:HGNC:27328]	Down
ENSG00000138778	448	90.6666666666667	2.05170282886042	3.62061170402105e-27	2.14091633567024e-25	CENPE	protein_coding	centromere protein E [Source:HGNC Symbol;Acc:HGNC:1856]	Up
ENSG00000124920	638.666666666667	1097	-1.03203	5.76768277521476e-27	3.37026631546399e-25	MYRF	protein_coding	myelin regulatory factor [Source:HGNC Symbol;Acc:HGNC:1181]	Down
ENSG00000126803	747.666666666667	263.333333333333	1.26216880837069	6.11088850080927e-27	3.54987068365193e-25	HSPA2	protein_coding	heat shock protein family A (Hsp70) member 2 [Source:HGNC Symbol;Acc:HGNC:5235]	Up
ENSG00000005810	926	369.333333333333	1.0794263334725	6.70860216349563e-27	3.86310175164782e-25	MYCBP2	protein_coding	MYC binding protein 2 [Source:HGNC Symbol;Acc:HGNC:23386]	Up
ENSG00000102595	593	194.666666666667	1.3602312064961	8.31524624257929e-27	4.7605986363946e-25	UGGT2	protein_coding	UDP-glucose glycoprotein glucosyltransferase 2 [Source:HGNC Symbol;Acc:HGNC:15664]	Up
ENSG00000171132	459.333333333333	809.666666666667	-1.07218	9.22002459174869e-27	5.26338522011383e-25	PRKCE	protein_coding	protein kinase C epsilon [Source:HGNC Symbol;Acc:HGNC:9401]	Down
ENSG00000115904	1366.66666666667	556.333333333333	1.05045478998703	1.01528989042101e-26	5.77927512624994e-25	SOS1	protein_coding	SOS Ras/Rac guanine nucleotide exchange factor 1 [Source:HGNC Symbol;Acc:HGNC:11187]	Up
ENSG00000120068	349.333333333333	648.666666666667	-1.14825	1.31878957035245e-26	7.48535891092024e-25	HOXB8	protein_coding	homeobox B8 [Source:HGNC Symbol;Acc:HGNC:5119]	Down
ENSG00000114270	4928.66666666667	2078.33333333333	1.00040559192529	1.53930788813822e-26	8.71204284460855e-25	COL7A1	protein_coding	collagen type VII alpha 1 chain [Source:HGNC Symbol;Acc:HGNC:2214]	Up
ENSG00000134690	424	773	-1.13398	1.75625464211446e-26	9.91158068536905e-25	CDCA8	protein_coding	cell division cycle associated 8 [Source:HGNC Symbol;Acc:HGNC:14629]	Down
ENSG00000223960	889	361	1.05029940725712	2.63078144765927e-26	1.47629319254058e-24	CHROMR	lncRNA	cholesterol induced regulator of metabolism RNA [Source:HGNC Symbol;Acc:HGNC:54059]	Up
ENSG00000198887	626.333333333333	209	1.3330472525828	2.70910432982613e-26	1.51595049913915e-24	SMC5	protein_coding	structural maintenance of chromosomes 5 [Source:HGNC Symbol;Acc:HGNC:20465]	Up
ENSG00000136158	414.666666666667	755.333333333333	-1.11896	3.04724229505375e-26	1.68611236376312e-24	SPRY2	protein_coding	sprouty RTK signaling antagonist 2 [Source:HGNC Symbol;Acc:HGNC:11270]	Down
ENSG00000082074	1252	498.666666666667	1.07933521423454	3.99270921599768e-26	2.20310799052084e-24	FYB1	protein_coding	FYN binding protein 1 [Source:HGNC Symbol;Acc:HGNC:4036]	Up
ENSG00000289850	9.33333333333333	124	-4.03017	4.32427722552567e-26	2.3794335433455e-24	ENSG00000289850	lncRNA	novel transcript	Down
ENSG00000154447	459.666666666667	773.333333333333	-1.0064	4.8099166497805e-26	2.63203422418513e-24	SH3RF1	protein_coding	SH3 domain containing ring finger 1 [Source:HGNC Symbol;Acc:HGNC:17650]	Down
ENSG00000180964	715	275.666666666667	1.12213082939579	6.07743592407136e-26	3.31647185178869e-24	TCEAL8	protein_coding	transcription elongation factor A like 8 [Source:HGNC Symbol;Acc:HGNC:28683]	Up
ENSG00000053747	686.333333333333	260.666666666667	1.14195938929482	6.79113378813654e-26	3.66554684493724e-24	LAMA3	protein_coding	laminin subunit alpha 3 [Source:HGNC Symbol;Acc:HGNC:6483]	Up
ENSG00000078674	2409.33333333333	966.333333333333	1.07462239990806	8.06635903224534e-26	4.33025761706634e-24	PCM1	protein_coding	pericentriolar material 1 [Source:HGNC Symbol;Acc:HGNC:8727]	Up
ENSG00000197345	522	900.666666666667	-1.04251	8.59040430049892e-26	4.59911672401576e-24	MRPL21	protein_coding	mitochondrial ribosomal protein L21 [Source:HGNC Symbol;Acc:HGNC:14479]	Down
ENSG00000119041	1299	529.333333333333	1.04922452156987	9.29389701242498e-26	4.9490001591163e-24	GTF3C3	protein_coding	general transcription factor IIIC subunit 3 [Source:HGNC Symbol;Acc:HGNC:4666]	Up
ENSG00000261455	68.3333333333333	218.333333333333	-1.92192	9.33771003167725e-26	4.95899994684972e-24	LINC01003	lncRNA	long intergenic non-protein coding RNA 1003 [Source:HGNC Symbol;Acc:HGNC:48957]	Down
ENSG00000136051	2031.66666666667	849.333333333333	1.01736108039958	1.07501935960188e-25	5.66357938679619e-24	WASHC4	protein_coding	WASH complex subunit 4 [Source:HGNC Symbol;Acc:HGNC:29174]	Up
ENSG00000132549	640	195.333333333333	1.47546613185764	1.32209310001809e-25	6.94677512420647e-24	VPS13B	protein_coding	vacuolar protein sorting 13 homolog B [Source:HGNC Symbol;Acc:HGNC:2183]	Up
ENSG00000011405	1229.33333333333	438	1.23286881205753	1.53799137845905e-25	8.01738716207773e-24	PIK3C2A	protein_coding	phosphatidylinositol-4-phosphate 3-kinase catalytic subunit type 2 alpha [Source:HGNC Symbol;Acc:HGNC:8971]	Up
ENSG00000144278	546	160.333333333333	1.52538628389704	1.58758626785653e-25	8.25419852492651e-24	GALNT13	protein_coding	polypeptide N-acetylgalactosaminyltransferase 13 [Source:HGNC Symbol;Acc:HGNC:23242]	Up
ENSG00000163535	372.333333333333	96.6666666666667	1.68541165781607	2.08871341866331e-25	1.06912982197162e-23	SGO2	protein_coding	shugoshin 2 [Source:HGNC Symbol;Acc:HGNC:30812]	Up
ENSG00000157214	767.666666666667	283.666666666667	1.1801285887107	2.24351833046545e-25	1.14540862392242e-23	STEAP2	protein_coding	STEAP2 metalloreductase [Source:HGNC Symbol;Acc:HGNC:17885]	Up
ENSG00000289047	306	588.666666666667	-1.18859	2.33609267507723e-25	1.18960565040115e-23	ENSG00000289047	lncRNA	novel transcript	Down
ENSG00000244462	664.333333333333	239.333333333333	1.22574118988793	2.62254933674062e-25	1.32864654249347e-23	RBM12	protein_coding	RNA binding motif protein 12 [Source:HGNC Symbol;Acc:HGNC:9898]	Up
ENSG00000078177	344	90.3333333333333	1.67912652405162	2.90767320727123e-25	1.46933924905193e-23	N4BP2	protein_coding	NEDD4 binding protein 2 [Source:HGNC Symbol;Acc:HGNC:29851]	Up
ENSG00000188064	805	1426.66666666667	-1.08198	3.15066574133739e-25	1.58404917944549e-23	WNT7B	protein_coding	Wnt family member 7B [Source:HGNC Symbol;Acc:HGNC:12787]	Down
ENSG00000087303	321.333333333333	78	1.78840144378422	4.28427414207203e-25	2.12699715489486e-23	NID2	protein_coding	nidogen 2 [Source:HGNC Symbol;Acc:HGNC:13389]	Up
ENSG00000081052	216.666666666667	37	2.29357658316609	5.57420792769883e-25	2.74675335422354e-23	COL4A4	protein_coding	collagen type IV alpha 4 chain [Source:HGNC Symbol;Acc:HGNC:2206]	Up
ENSG00000131203	351	96	1.62366894105289	6.25587920537505e-25	3.0750052401805e-23	IDO1	protein_coding	indoleamine 2,3-dioxygenase 1 [Source:HGNC Symbol;Acc:HGNC:6059]	Up
ENSG00000133858	1189.33333333333	434.666666666667	1.20629571963694	6.67767995857131e-25	3.27421193810245e-23	ZFC3H1	protein_coding	zinc finger C3H1-type containing [Source:HGNC Symbol;Acc:HGNC:28328]	Up
ENSG00000232931	302	63	2.01418587215108	7.370512350481e-25	3.60499948520193e-23	LINC00342	lncRNA	long intergenic non-protein coding RNA 342 [Source:HGNC Symbol;Acc:HGNC:42470]	Up
ENSG00000118246	697.666666666667	250.666666666667	1.23251301295443	9.78906100403531e-25	4.77614555243683e-23	FASTKD2	protein_coding	FAST kinase domains 2 [Source:HGNC Symbol;Acc:HGNC:29160]	Up
ENSG00000127995	625.333333333333	233	1.1772252398894	1.1520116708608e-24	5.59318607551018e-23	CASD1	protein_coding	CAS1 domain containing 1 [Source:HGNC Symbol;Acc:HGNC:16014]	Up
ENSG00000000971	216	37	2.29862917951282	1.20474431451654e-24	5.83490956632226e-23	CFH	protein_coding	complement factor H [Source:HGNC Symbol;Acc:HGNC:4883]	Up
ENSG00000057294	119.333333333333	309.333333333333	-1.62153	2.01273024225895e-24	9.6537950045781e-23	PKP2	protein_coding	plakophilin 2 [Source:HGNC Symbol;Acc:HGNC:9024]	Down
ENSG00000165124	151.666666666667	12.3333333333333	3.38291274850866	2.80137592015262e-24	1.33075433099049e-22	SVEP1	protein_coding	sushi, von Willebrand factor type A, EGF and pentraxin domain containing 1 [Source:HGNC Symbol;Acc:HGNC:15985]	Up
ENSG00000196504	2751.66666666667	1145.33333333333	1.01612570180676	3.19465897064608e-24	1.49959714572342e-22	PRPF40A	protein_coding	pre-mRNA processing factor 40 homolog A [Source:HGNC Symbol;Acc:HGNC:16463]	Up
ENSG00000275832	582	1001	-1.03617	4.47100861782772e-24	2.07901900728989e-22	ARHGAP23	protein_coding	Rho GTPase activating protein 23 [Source:HGNC Symbol;Acc:HGNC:29293]	Down
ENSG00000229644	582	204	1.26820765598486	4.91941175083313e-24	2.28216925930336e-22	NAMPTP1	processed_pseudogene	nicotinamide phosphoribosyltransferase pseudogene 1 [Source:HGNC Symbol;Acc:HGNC:17633]	Up
ENSG00000244128	45.6666666666667	171.333333333333	-2.16696	5.04575980889975e-24	2.33531439379662e-22	LINC01322	lncRNA	long intergenic non-protein coding RNA 1322 [Source:HGNC Symbol;Acc:HGNC:50528]	Down
ENSG00000112584	404.666666666667	125.666666666667	1.43342047770619	5.1328206564956e-24	2.37007096467416e-22	FAM120B	protein_coding	family with sequence similarity 120B [Source:HGNC Symbol;Acc:HGNC:21109]	Up
ENSG00000166165	396.333333333333	697.333333333333	-1.06706	5.83582140128992e-24	2.68217601248612e-22	CKB	protein_coding	creatine kinase B [Source:HGNC Symbol;Acc:HGNC:1991]	Down
ENSG00000168300	592	208.333333333333	1.25397688685611	6.36071108763211e-24	2.91665106330797e-22	PCMTD1	protein_coding	protein-L-isoaspartate (D-aspartate) O-methyltransferase domain containing 1 [Source:HGNC Symbol;Acc:HGNC:30483]	Up
ENSG00000141526	578.666666666667	194	1.33350182975812	7.18210616778468e-24	3.28568917038445e-22	SLC16A3	protein_coding	solute carrier family 16 member 3 [Source:HGNC Symbol;Acc:HGNC:10924]	Up
ENSG00000114450	811.666666666667	334.666666666667	1.02563442078356	7.35096258758728e-24	3.34747627350613e-22	GNB4	protein_coding	G protein subunit beta 4 [Source:HGNC Symbol;Acc:HGNC:20731]	Up
ENSG00000123607	386.333333333333	112.333333333333	1.53365244835814	8.13385861673286e-24	3.67024157947292e-22	TTC21B	protein_coding	tetratricopeptide repeat domain 21B [Source:HGNC Symbol;Acc:HGNC:25660]	Up
ENSG00000263874	505.333333333333	876.333333333333	-1.05045	8.50289707898017e-24	3.81936254506844e-22	LINC00672	protein_coding	long intergenic non-protein coding RNA 672 [Source:HGNC Symbol;Acc:HGNC:44353]	Down
ENSG00000154240	394	111.666666666667	1.57569725158425	9.6668496942262e-24	4.31285192776862e-22	CEP112	protein_coding	centrosomal protein 112 [Source:HGNC Symbol;Acc:HGNC:28514]	Up
ENSG00000185630	1108.33333333333	466.333333333333	1.00146284743763	1.09393631571065e-23	4.8478265051258e-22	PBX1	protein_coding	PBX homeobox 1 [Source:HGNC Symbol;Acc:HGNC:8632]	Up
ENSG00000135821	565.333333333333	201.333333333333	1.23479822603421	1.27558935372038e-23	5.6276502244648e-22	GLUL	protein_coding	glutamate-ammonia ligase [Source:HGNC Symbol;Acc:HGNC:4341]	Up
ENSG00000142089	857	339	1.08963575300269	1.67571315717751e-23	7.34384998463038e-22	IFITM3	protein_coding	interferon induced transmembrane protein 3 [Source:HGNC Symbol;Acc:HGNC:5414]	Up
ENSG00000047457	168	23.3333333333333	2.61228644120521	2.00449764901651e-23	8.76536289831524e-22	CP	protein_coding	ceruloplasmin [Source:HGNC Symbol;Acc:HGNC:2295]	Up
ENSG00000122778	525.666666666667	181.333333333333	1.27576992572084	3.95363180157643e-23	1.70998891610104e-21	KIAA1549	protein_coding	KIAA1549 [Source:HGNC Symbol;Acc:HGNC:22219]	Up
ENSG00000115363	102.333333333333	257.666666666667	-1.5922	4.3737242517944e-23	1.88345877616946e-21	EVA1A	protein_coding	eva-1 homolog A, regulator of programmed cell death [Source:HGNC Symbol;Acc:HGNC:25816]	Down
ENSG00000011028	1450.33333333333	565.333333333333	1.1112676976913	4.9845508210091e-23	2.13259108452201e-21	MRC2	protein_coding	mannose receptor C type 2 [Source:HGNC Symbol;Acc:HGNC:16875]	Up
ENSG00000113532	529.333333333333	179.333333333333	1.32532321125062	5.32255400336759e-23	2.27229466061872e-21	ST8SIA4	protein_coding	ST8 alpha-N-acetyl-neuraminide alpha-2,8-sialyltransferase 4 [Source:HGNC Symbol;Acc:HGNC:10871]	Up
ENSG00000155313	919	347	1.16891977500953	6.10311290351249e-23	2.59992609689632e-21	USP25	protein_coding	ubiquitin specific peptidase 25 [Source:HGNC Symbol;Acc:HGNC:12624]	Up
ENSG00000169031	186	31.3333333333333	2.32698363134417	6.56675155622614e-23	2.79143308105759e-21	COL4A3	protein_coding	collagen type IV alpha 3 chain [Source:HGNC Symbol;Acc:HGNC:2204]	Up
ENSG00000122417	308.333333333333	80	1.69699036947728	8.36935538084204e-23	3.5349373291919e-21	ODF2L	protein_coding	outer dense fiber of sperm tails 2 like [Source:HGNC Symbol;Acc:HGNC:29225]	Up
ENSG00000166402	648.666666666667	256.666666666667	1.08460627347836	2.21583718048039e-22	9.24074078066022e-21	TUB	protein_coding	TUB bipartite transcription factor [Source:HGNC Symbol;Acc:HGNC:12406]	Up
ENSG00000112319	576.666666666667	202	1.26131500045309	2.97451552229099e-22	1.23786088195509e-20	EYA4	protein_coding	EYA transcriptional coactivator and phosphatase 4 [Source:HGNC Symbol;Acc:HGNC:3522]	Up
ENSG00000110876	99	257.666666666667	-1.62252	3.31960754993531e-22	1.37282058364653e-20	SELPLG	protein_coding	selectin P ligand [Source:HGNC Symbol;Acc:HGNC:10722]	Down
ENSG00000187098	227.666666666667	451.333333333333	-1.24639	3.85404613885553e-22	1.59051666592894e-20	MITF	protein_coding	melanocyte inducing transcription factor [Source:HGNC Symbol;Acc:HGNC:7105]	Down
ENSG00000128242	128	304.666666666667	-1.50178	4.21704729801082e-22	1.72951324899164e-20	GAL3ST1	protein_coding	galactose-3-O-sulfotransferase 1 [Source:HGNC Symbol;Acc:HGNC:24240]	Down
ENSG00000123384	1012.66666666667	413	1.04688056094385	4.50838472826886e-22	1.84137305324284e-20	LRP1	protein_coding	LDL receptor related protein 1 [Source:HGNC Symbol;Acc:HGNC:6692]	Up
ENSG00000108821	390.666666666667	126.333333333333	1.37425661850661	4.55466936579468e-22	1.85644949520631e-20	COL1A1	protein_coding	collagen type I alpha 1 chain [Source:HGNC Symbol;Acc:HGNC:2197]	Up
ENSG00000082512	386.666666666667	124.333333333333	1.38432014023613	4.75794774731055e-22	1.93532211347997e-20	TRAF5	protein_coding	TNF receptor associated factor 5 [Source:HGNC Symbol;Acc:HGNC:12035]	Up
ENSG00000123104	386	99.6666666666667	1.72960555579406	4.88029004135187e-22	1.98101773420367e-20	ITPR2	protein_coding	inositol 1,4,5-trisphosphate receptor type 2 [Source:HGNC Symbol;Acc:HGNC:6181]	Up
ENSG00000287839	227.666666666667	443.666666666667	-1.21047	7.21232178909077e-22	2.90975320407534e-20	ENSG00000287839	lncRNA	novel transcript	Down
ENSG00000152223	427.666666666667	135.333333333333	1.39284791451176	7.34984360410622e-22	2.9592083730435e-20	EPG5	protein_coding	ectopic P-granules 5 autophagy tethering factor [Source:HGNC Symbol;Acc:HGNC:29331]	Up
ENSG00000151458	404	126.666666666667	1.41653360789844	7.89846065292918e-22	3.16082034492675e-20	ANKRD50	protein_coding	ankyrin repeat domain containing 50 [Source:HGNC Symbol;Acc:HGNC:29223]	Up
ENSG00000260916	726.333333333333	283	1.10872273418899	8.86361242209947e-22	3.50457681575586e-20	CCPG1	protein_coding	cell cycle progression 1 [Source:HGNC Symbol;Acc:HGNC:24227]	Up
ENSG00000177182	18	109	-2.8407	1.16698867436e-21	4.57759973275194e-20	CLVS1	protein_coding	clavesin 1 [Source:HGNC Symbol;Acc:HGNC:23139]	Down
ENSG00000114127	901	379.666666666667	1.00078350972321	1.25965994291787e-21	4.93134462633598e-20	XRN1	protein_coding	5'-3' exoribonuclease 1 [Source:HGNC Symbol;Acc:HGNC:30654]	Up
ENSG00000123600	422.333333333333	144	1.30318	2.10683986962173e-21	8.08806026692573e-20	METTL8	protein_coding	methyltransferase 8, methylcytidine [Source:HGNC Symbol;Acc:HGNC:25856]	Up
ENSG00000132661	446.666666666667	747.666666666667	-1.00999	3.11625781615676e-21	1.18483591324854e-19	NXT1	protein_coding	nuclear transport factor 2 like export factor 1 [Source:HGNC Symbol;Acc:HGNC:15913]	Down
ENSG00000171408	169	22.3333333333333	2.66741223096182	4.159164030985e-21	1.5753131986574e-19	PDE7B	protein_coding	phosphodiesterase 7B [Source:HGNC Symbol;Acc:HGNC:8792]	Up
ENSG00000197121	385	121.333333333333	1.40967402357087	4.18196744304344e-21	1.5809273488406e-19	PGAP1	protein_coding	post-GPI attachment to proteins inositol deacylase 1 [Source:HGNC Symbol;Acc:HGNC:25712]	Up
ENSG00000141574	163.333333333333	25	2.45066936789756	4.22537394673176e-21	1.59429395258685e-19	SECTM1	protein_coding	secreted and transmembrane 1 [Source:HGNC Symbol;Acc:HGNC:10707]	Up
ENSG00000140450	90.3333333333333	255.666666666667	-1.7466	4.24052294117776e-21	1.59696804071845e-19	ARRDC4	protein_coding	arrestin domain containing 4 [Source:HGNC Symbol;Acc:HGNC:28087]	Down
ENSG00000100557	84.6666666666667	233.666666666667	-1.70647	4.66897924261181e-21	1.75166306471397e-19	CCDC198	protein_coding	coiled-coil domain containing 198 [Source:HGNC Symbol;Acc:HGNC:20189]	Down
ENSG00000204869	142.333333333333	19	2.64500970575261	4.69559197798898e-21	1.75831723047228e-19	IGFL4	protein_coding	IGF like family member 4 [Source:HGNC Symbol;Acc:HGNC:32931]	Up
ENSG00000143797	672.666666666667	275.666666666667	1.03319475684764	5.48106747682642e-21	2.03322969379128e-19	MBOAT2	protein_coding	membrane bound O-acyltransferase domain containing 2 [Source:HGNC Symbol;Acc:HGNC:25193]	Up
ENSG00000171951	134	13	3.13269830164923	6.15823441719409e-21	2.27590420839921e-19	SCG2	protein_coding	secretogranin II [Source:HGNC Symbol;Acc:HGNC:10575]	Up
ENSG00000138246	1346	526.666666666667	1.10259174743791	8.78468785202777e-21	3.19882135405916e-19	DNAJC13	protein_coding	DnaJ heat shock protein family (Hsp40) member C13 [Source:HGNC Symbol;Acc:HGNC:30343]	Up
ENSG00000173064	597.666666666667	237	1.08149892245959	9.14939283915329e-21	3.3194198306005e-19	HECTD4	protein_coding	HECT domain E3 ubiquitin protein ligase 4 [Source:HGNC Symbol;Acc:HGNC:26611]	Up
ENSG00000054983	963	405.666666666667	1.00082279917974	1.07982522913237e-20	3.90333174523415e-19	GALC	protein_coding	galactosylceramidase [Source:HGNC Symbol;Acc:HGNC:4115]	Up
ENSG00000163002	291	80.3333333333333	1.59906986830848	1.22765059156664e-20	4.42155101242611e-19	NUP35	protein_coding	nucleoporin 35 [Source:HGNC Symbol;Acc:HGNC:29797]	Up
ENSG00000171714	727.333333333333	302.333333333333	1.01838925834513	1.33942573836138e-20	4.80664573391316e-19	ANO5	protein_coding	anoctamin 5 [Source:HGNC Symbol;Acc:HGNC:27337]	Up
ENSG00000151474	115.333333333333	268.333333333333	-1.46431	1.46962485273301e-20	5.25483731187511e-19	FRMD4A	protein_coding	FERM domain containing 4A [Source:HGNC Symbol;Acc:HGNC:25491]	Down
ENSG00000173517	519.666666666667	191	1.19290291893962	1.4862219151633e-20	5.29506653191904e-19	PEAK1	protein_coding	pseudopodium enriched atypical kinase 1 [Source:HGNC Symbol;Acc:HGNC:29431]	Up
ENSG00000013375	877.666666666667	357.333333333333	1.04906414799401	1.83156058194587e-20	6.4904085094393e-19	PGM3	protein_coding	phosphoglucomutase 3 [Source:HGNC Symbol;Acc:HGNC:8907]	Up
ENSG00000095383	147	316.666666666667	-1.35641	2.22737061811583e-20	7.76795503067894e-19	TBC1D2	protein_coding	TBC1 domain family member 2 [Source:HGNC Symbol;Acc:HGNC:18026]	Down
ENSG00000066777	883.333333333333	341	1.13197969949374	2.60333922439883e-20	9.01565501680358e-19	ARFGEF1	protein_coding	ADP ribosylation factor guanine nucleotide exchange factor 1 [Source:HGNC Symbol;Acc:HGNC:15772]	Up
ENSG00000135968	847	342	1.06237184789283	2.61354803736811e-20	9.03521345065008e-19	GCC2	protein_coding	GRIP and coiled-coil domain containing 2 [Source:HGNC Symbol;Acc:HGNC:23218]	Up
ENSG00000267321	259.333333333333	545.333333333333	-1.35144	2.78316908905761e-20	9.60484259323033e-19	SNHG30	lncRNA	small nucleolar RNA host gene 30 [Source:HGNC Symbol;Acc:HGNC:52836]	Down
ENSG00000197172	109.666666666667	6	3.93843704624549	2.84669846336614e-20	9.80699997579476e-19	MAGEA6	protein_coding	MAGE family member A6 [Source:HGNC Symbol;Acc:HGNC:6804]	Up
ENSG00000096872	723	260	1.22982926435261	3.27581746275954e-20	1.11880462275524e-18	IFT74	protein_coding	intraflagellar transport 74 [Source:HGNC Symbol;Acc:HGNC:21424]	Up
ENSG00000114423	371.666666666667	118.333333333333	1.40728062734829	3.33554557015755e-20	1.13724306711275e-18	CBLB	protein_coding	Cbl proto-oncogene B [Source:HGNC Symbol;Acc:HGNC:1542]	Up
ENSG00000139278	504.333333333333	187.333333333333	1.17322093690849	3.34808769015069e-20	1.13955788752912e-18	GLIPR1	protein_coding	GLI pathogenesis related 1 [Source:HGNC Symbol;Acc:HGNC:17001]	Up
ENSG00000116127	324.666666666667	95.6666666666667	1.52115	3.55834795001101e-20	1.2090448463425e-18	ALMS1	protein_coding	ALMS1 centrosome and basal body associated protein [Source:HGNC Symbol;Acc:HGNC:428]	Up
ENSG00000164597	650	270	1.01820840233761	3.67044208369788e-20	1.24499635678033e-18	COG5	protein_coding	component of oligomeric golgi complex 5 [Source:HGNC Symbol;Acc:HGNC:14857]	Up
ENSG00000151914	3323.33333333333	747	1.91044290653775	4.575904869606e-20	1.54419249679771e-18	DST	protein_coding	dystonin [Source:HGNC Symbol;Acc:HGNC:1090]	Up
ENSG00000197603	373	116.666666666667	1.4325286126218	4.66088885055318e-20	1.57019638164299e-18	CPLANE1	protein_coding	ciliogenesis and planar polarity effector complex subunit 1 [Source:HGNC Symbol;Acc:HGNC:25801]	Up
ENSG00000123080	321.666666666667	548	-1.02183	4.71069473709079e-20	1.58428101947422e-18	CDKN2C	protein_coding	cyclin dependent kinase inhibitor 2C [Source:HGNC Symbol;Acc:HGNC:1789]	Down
ENSG00000170264	520	193	1.17899773952491	5.6998577701714e-20	1.90402162848778e-18	FAM161A	protein_coding	FAM161 centrosomal protein A [Source:HGNC Symbol;Acc:HGNC:25808]	Up
ENSG00000107890	238.666666666667	50.6666666666667	1.99332407306526	5.77164387800824e-20	1.92475578416608e-18	ANKRD26	protein_coding	ankyrin repeat domain containing 26 [Source:HGNC Symbol;Acc:HGNC:29186]	Up
ENSG00000021826	185.333333333333	37.3333333333333	2.06959169195809	6.49175917141419e-20	2.15402441250492e-18	CPS1	protein_coding	carbamoyl-phosphate synthase 1 [Source:HGNC Symbol;Acc:HGNC:2323]	Up
ENSG00000172572	114	10.6666666666667	3.16484896548056	7.13320624786838e-20	2.35895964213731e-18	PDE3A	protein_coding	phosphodiesterase 3A [Source:HGNC Symbol;Acc:HGNC:8778]	Up
ENSG00000121413	13	95.6666666666667	-3.13973	9.68040223442001e-20	3.15393236614516e-18	ZSCAN18	protein_coding	zinc finger and SCAN domain containing 18 [Source:HGNC Symbol;Acc:HGNC:21037]	Down
ENSG00000188015	260.333333333333	487	-1.17335	9.85784949202484e-20	3.20647193082956e-18	S100A3	protein_coding	S100 calcium binding protein A3 [Source:HGNC Symbol;Acc:HGNC:10493]	Down
ENSG00000059377	198	388.666666666667	-1.23643	1.07942474448133e-19	3.50529914154601e-18	TBXAS1	protein_coding	thromboxane A synthase 1 [Source:HGNC Symbol;Acc:HGNC:11609]	Down
ENSG00000144357	655	261.333333333333	1.07908217973903	1.08571465296357e-19	3.51420286937178e-18	UBR3	protein_coding	ubiquitin protein ligase E3 component n-recognin 3 [Source:HGNC Symbol;Acc:HGNC:30467]	Up
ENSG00000183778	44.6666666666667	155.666666666667	-2.04042	1.24764714610595e-19	4.00561463812201e-18	B3GALT5	protein_coding	beta-1,3-galactosyltransferase 5 [Source:HGNC Symbol;Acc:HGNC:920]	Down
ENSG00000263843	76	203.666666666667	-1.67643	1.27040600127034e-19	4.06550443928339e-18	MIF4GD-DT	lncRNA	MIF4GD divergent transcript [Source:HGNC Symbol;Acc:HGNC:55335]	Down
ENSG00000171631	240.666666666667	62.3333333333333	1.7029418821442	1.37880458108748e-19	4.39111574706784e-18	P2RY6	protein_coding	pyrimidinergic receptor P2Y6 [Source:HGNC Symbol;Acc:HGNC:8543]	Up
ENSG00000197579	738	288	1.11778767641923	1.40916109491243e-19	4.48058942682509e-18	TOPORS	protein_coding	TOP1 binding arginine/serine rich protein, E3 ubiquitin ligase [Source:HGNC Symbol;Acc:HGNC:21653]	Up
ENSG00000114948	325	101.666666666667	1.42152086517552	1.79193350859611e-19	5.61652070756017e-18	ADAM23	protein_coding	ADAM metallopeptidase domain 23 [Source:HGNC Symbol;Acc:HGNC:202]	Up
ENSG00000134533	8.33333333333333	82	-3.53406	2.05937442912443e-19	6.4445731542695e-18	RERG	protein_coding	RAS like estrogen regulated growth inhibitor [Source:HGNC Symbol;Acc:HGNC:15980]	Down
ENSG00000109072	179.666666666667	32.6666666666667	2.20679049330951	2.17345390305355e-19	6.75886159585366e-18	VTN	protein_coding	vitronectin [Source:HGNC Symbol;Acc:HGNC:12724]	Up
ENSG00000135541	507	178.666666666667	1.26552491674032	2.28212802153424e-19	7.08568557657864e-18	AHI1	protein_coding	Abelson helper integration site 1 [Source:HGNC Symbol;Acc:HGNC:21575]	Up
ENSG00000064933	292	85.3333333333333	1.52848276669136	2.70943413734083e-19	8.33403428984232e-18	PMS1	protein_coding	PMS1 homolog 1, mismatch repair system component [Source:HGNC Symbol;Acc:HGNC:9121]	Up
ENSG00000188486	691.666666666667	1168.66666666667	-1.00214	3.3103727061314e-19	1.01040328098239e-17	H2AX	protein_coding	H2A.X variant histone [Source:HGNC Symbol;Acc:HGNC:4739]	Down
ENSG00000008517	47	151.666666666667	-1.95473	3.36727161980932e-19	1.02618897718158e-17	IL32	protein_coding	interleukin 32 [Source:HGNC Symbol;Acc:HGNC:16830]	Down
ENSG00000142102	506.666666666667	164.333333333333	1.38706453039806	3.38015417573883e-19	1.02853262776053e-17	PGGHG	protein_coding	protein-glucosylgalactosylhydroxylysine glucosidase [Source:HGNC Symbol;Acc:HGNC:26210]	Up
ENSG00000152818	728.333333333333	261.333333333333	1.23388	3.93597876100154e-19	1.19399392460459e-17	UTRN	protein_coding	utrophin [Source:HGNC Symbol;Acc:HGNC:12635]	Up
ENSG00000116774	69.6666666666667	214.333333333333	-1.90578	4.15690509127969e-19	1.25524592916401e-17	OLFML3	protein_coding	olfactomedin like 3 [Source:HGNC Symbol;Acc:HGNC:24956]	Down
ENSG00000204681	288.333333333333	78.6666666666667	1.63280956464687	5.02430121246574e-19	1.50797549572324e-17	GABBR1	protein_coding	gamma-aminobutyric acid type B receptor subunit 1 [Source:HGNC Symbol;Acc:HGNC:4070]	Up
ENSG00000138182	521	165.333333333333	1.41710015138489	5.03257400559084e-19	1.5081733506316e-17	KIF20B	protein_coding	kinesin family member 20B [Source:HGNC Symbol;Acc:HGNC:7212]	Up
ENSG00000050405	463	166.333333333333	1.2300696500965	5.05984908288384e-19	1.51405665381943e-17	LIMA1	protein_coding	LIM domain and actin binding 1 [Source:HGNC Symbol;Acc:HGNC:24636]	Up
ENSG00000177409	2062	424.333333333333	2.05954485256923	5.20798226280032e-19	1.5513521901325e-17	SAMD9L	protein_coding	sterile alpha motif domain containing 9 like [Source:HGNC Symbol;Acc:HGNC:1349]	Up
ENSG00000066933	785.333333333333	308.333333333333	1.10667640990276	5.23982899238328e-19	1.55849508273454e-17	MYO9A	protein_coding	myosin IXA [Source:HGNC Symbol;Acc:HGNC:7608]	Up
ENSG00000142910	3.66666666666667	81.6666666666667	-4.7291	5.53336138239245e-19	1.63870267185826e-17	TINAGL1	protein_coding	tubulointerstitial nephritis antigen like 1 [Source:HGNC Symbol;Acc:HGNC:19168]	Down
ENSG00000168955	355	110	1.44202789899898	5.73689412186048e-19	1.69615127850648e-17	TM4SF20	protein_coding	transmembrane 4 L six family member 20 [Source:HGNC Symbol;Acc:HGNC:26230]	Up
ENSG00000167306	193.666666666667	370	-1.18342	5.88136184179412e-19	1.73627267845156e-17	MYO5B	protein_coding	myosin VB [Source:HGNC Symbol;Acc:HGNC:7603]	Down
ENSG00000182511	68	191.666666666667	-1.76064	5.93235605051579e-19	1.74872084828374e-17	FES	protein_coding	FES proto-oncogene, tyrosine kinase [Source:HGNC Symbol;Acc:HGNC:3657]	Down
ENSG00000115392	877.666666666667	343.666666666667	1.09816993394326	9.0805718821998e-19	2.63749337851167e-17	FANCL	protein_coding	FA complementation group L [Source:HGNC Symbol;Acc:HGNC:20748]	Up
ENSG00000119772	427.333333333333	155.333333333333	1.20184086342149	9.14098417886292e-19	2.6511530834421e-17	DNMT3A	protein_coding	DNA methyltransferase 3 alpha [Source:HGNC Symbol;Acc:HGNC:2978]	Up
ENSG00000162105	293	90.6666666666667	1.43758724058823	1.04259278994013e-18	3.00621842444309e-17	SHANK2	protein_coding	SH3 and multiple ankyrin repeat domains 2 [Source:HGNC Symbol;Acc:HGNC:14295]	Up
ENSG00000155918	89	216.666666666667	-1.54655	1.08481714258043e-18	3.12342191531624e-17	RAET1L	protein_coding	retinoic acid early transcript 1L [Source:HGNC Symbol;Acc:HGNC:16798]	Down
ENSG00000126603	323.666666666667	564.666666666667	-1.05707	1.17731433476203e-18	3.3750245524314e-17	GLIS2	protein_coding	GLIS family zinc finger 2 [Source:HGNC Symbol;Acc:HGNC:29450]	Down
ENSG00000124564	8.33333333333333	78.6666666666667	-3.48401	1.23925940190951e-18	3.53724632455699e-17	SLC17A3	protein_coding	solute carrier family 17 member 3 [Source:HGNC Symbol;Acc:HGNC:10931]	Down
ENSG00000140284	509.333333333333	199	1.10843700512386	1.34109861341007e-18	3.81145228594549e-17	SLC27A2	protein_coding	solute carrier family 27 member 2 [Source:HGNC Symbol;Acc:HGNC:10996]	Up
ENSG00000107201	465	168	1.21348270383049	1.43350672136764e-18	4.05661923479594e-17	RIGI	protein_coding	RNA sensor RIG-I [Source:HGNC Symbol;Acc:HGNC:19102]	Up
ENSG00000099849	204.333333333333	390.666666666667	-1.17881	1.97496916088287e-18	5.50241407987747e-17	RASSF7	protein_coding	Ras association domain family member 7 [Source:HGNC Symbol;Acc:HGNC:1166]	Down
ENSG00000005108	417.333333333333	130	1.45191392774131	2.19450278793465e-18	6.08836214652625e-17	THSD7A	protein_coding	thrombospondin type 1 domain containing 7A [Source:HGNC Symbol;Acc:HGNC:22207]	Up
ENSG00000129514	181	38.6666666666667	1.96552654727097	2.22543731353394e-18	6.16555073339774e-17	FOXA1	protein_coding	forkhead box A1 [Source:HGNC Symbol;Acc:HGNC:5021]	Up
ENSG00000146376	493.666666666667	158.333333333333	1.40841075465438	2.33191281611293e-18	6.45151689586328e-17	ARHGAP18	protein_coding	Rho GTPase activating protein 18 [Source:HGNC Symbol;Acc:HGNC:21035]	Up
ENSG00000074181	433.666666666667	154.666666666667	1.24777084505184	2.34230720827813e-18	6.47123619090398e-17	NOTCH3	protein_coding	notch receptor 3 [Source:HGNC Symbol;Acc:HGNC:7883]	Up
ENSG00000151388	110.333333333333	11.6666666666667	3.00061172339227	2.53658906871205e-18	6.96911135396907e-17	ADAMTS12	protein_coding	ADAM metallopeptidase with thrombospondin type 1 motif 12 [Source:HGNC Symbol;Acc:HGNC:14605]	Up
ENSG00000153246	270.666666666667	82	1.46952851522754	3.01775786278711e-18	8.24534696606206e-17	PLA2R1	protein_coding	phospholipase A2 receptor 1 [Source:HGNC Symbol;Acc:HGNC:9042]	Up
ENSG00000163082	87.3333333333333	208.333333333333	-1.50821	3.36150329000721e-18	9.15928730010354e-17	SGPP2	protein_coding	sphingosine-1-phosphate phosphatase 2 [Source:HGNC Symbol;Acc:HGNC:19953]	Down
ENSG00000125848	490	194.333333333333	1.08740474826001	3.37681890296958e-18	9.18837989683029e-17	FLRT3	protein_coding	fibronectin leucine rich transmembrane protein 3 [Source:HGNC Symbol;Acc:HGNC:3762]	Up
ENSG00000139668	355.666666666667	123.333333333333	1.2750643324976	3.46158849248493e-18	9.40611885427078e-17	WDFY2	protein_coding	WD repeat and FYVE domain containing 2 [Source:HGNC Symbol;Acc:HGNC:20482]	Up
ENSG00000170962	457	166.666666666667	1.21740039483329	3.48271181638203e-18	9.45055320146733e-17	PDGFD	protein_coding	platelet derived growth factor D [Source:HGNC Symbol;Acc:HGNC:30620]	Up
ENSG00000162433	343	116.333333333333	1.31370170265902	3.57286827963919e-18	9.66870870920392e-17	AK4	protein_coding	adenylate kinase 4 [Source:HGNC Symbol;Acc:HGNC:363]	Up
ENSG00000242574	25.6666666666667	109.333333333333	-2.33429	6.01349909884343e-18	1.59466403813908e-16	HLA-DMB	protein_coding	major histocompatibility complex, class II, DM beta [Source:HGNC Symbol;Acc:HGNC:4935]	Down
ENSG00000188158	377.666666666667	115.666666666667	1.46097107846312	6.8589183761613e-18	1.81399618308917e-16	NHS	protein_coding	NHS actin remodeling regulator [Source:HGNC Symbol;Acc:HGNC:7820]	Up
ENSG00000106789	95.6666666666667	223.666666666667	-1.47843	9.11663562396381e-18	2.37620309309341e-16	CORO2A	protein_coding	coronin 2A [Source:HGNC Symbol;Acc:HGNC:2255]	Down
ENSG00000106392	501	199.666666666667	1.07928828506739	9.17211599158664e-18	2.38752228222523e-16	C1GALT1	protein_coding	core 1 synthase, glycoprotein-N-acetylgalactosamine 3-beta-galactosyltransferase 1 [Source:HGNC Symbol;Acc:HGNC:24337]	Up
ENSG00000128283	434.666666666667	733.666666666667	-1.00553	9.48588995665723e-18	2.46595792849637e-16	CDC42EP1	protein_coding	CDC42 effector protein 1 [Source:HGNC Symbol;Acc:HGNC:17014]	Down
ENSG00000145246	289.333333333333	92	1.40710447902351	9.56834783258576e-18	2.48413371187014e-16	ATP10D	protein_coding	ATPase phospholipid transporting 10D (putative) [Source:HGNC Symbol;Acc:HGNC:13549]	Up
ENSG00000075213	755.333333333333	273.666666666667	1.22660654391071	1.03677292184951e-17	2.68463200116561e-16	SEMA3A	protein_coding	semaphorin 3A [Source:HGNC Symbol;Acc:HGNC:10723]	Up
ENSG00000165288	510.666666666667	190.666666666667	1.17891856914876	1.17931451330145e-17	3.04576808265821e-16	BRWD3	protein_coding	bromodomain and WD repeat domain containing 3 [Source:HGNC Symbol;Acc:HGNC:17342]	Up
ENSG00000184465	222.666666666667	58.3333333333333	1.68707964041854	1.44370737003476e-17	3.70445586697133e-16	WDR27	protein_coding	WD repeat domain 27 [Source:HGNC Symbol;Acc:HGNC:21248]	Up
ENSG00000075651	339.666666666667	106.666666666667	1.42203214589332	1.45121671215127e-17	3.71890709586087e-16	PLD1	protein_coding	phospholipase D1 [Source:HGNC Symbol;Acc:HGNC:9067]	Up
ENSG00000107738	65	178.666666666667	-1.7163	1.46436490407848e-17	3.73809334856837e-16	VSIR	protein_coding	V-set immunoregulatory receptor [Source:HGNC Symbol;Acc:HGNC:30085]	Down
ENSG00000109184	729.666666666667	304.666666666667	1.01381	1.48447352916188e-17	3.78454776565866e-16	DCUN1D4	protein_coding	defective in cullin neddylation 1 domain containing 4 [Source:HGNC Symbol;Acc:HGNC:28998]	Up
ENSG00000198355	347.666666666667	600.666666666667	-1.04157	1.56685636188343e-17	3.98432062548765e-16	PIM3	protein_coding	Pim-3 proto-oncogene, serine/threonine kinase [Source:HGNC Symbol;Acc:HGNC:19310]	Down
ENSG00000023287	1321.66666666667	537.333333333333	1.06300811889305	1.8313079878565e-17	4.63299871410592e-16	RB1CC1	protein_coding	RB1 inducible coiled-coil 1 [Source:HGNC Symbol;Acc:HGNC:15574]	Up
ENSG00000148677	174	352.333333333333	-1.28025	1.97077752075037e-17	4.97313782274446e-16	ANKRD1	protein_coding	ankyrin repeat domain 1 [Source:HGNC Symbol;Acc:HGNC:15819]	Down
ENSG00000167191	105.666666666667	236.333333333333	-1.40382	2.24673121966976e-17	5.64074762109485e-16	GPRC5B	protein_coding	G protein-coupled receptor class C group 5 member B [Source:HGNC Symbol;Acc:HGNC:13308]	Down
ENSG00000157500	522.333333333333	201	1.12237052601152	2.56915874800479e-17	6.4339400302436e-16	APPL1	protein_coding	adaptor protein, phosphotyrosine interacting with PH domain and leucine zipper 1 [Source:HGNC Symbol;Acc:HGNC:24035]	Up
ENSG00000144468	429.333333333333	165	1.12481043026473	2.67705548678804e-17	6.69568082547782e-16	RHBDD1	protein_coding	rhomboid domain containing 1 [Source:HGNC Symbol;Acc:HGNC:23081]	Up
ENSG00000166147	472.333333333333	171	1.21640009202878	2.77442271505773e-17	6.92173042349856e-16	FBN1	protein_coding	fibrillin 1 [Source:HGNC Symbol;Acc:HGNC:3603]	Up
ENSG00000131471	269.666666666667	458.666666666667	-1.02785	3.37955705307873e-17	8.35775850991717e-16	AOC3	protein_coding	amine oxidase copper containing 3 [Source:HGNC Symbol;Acc:HGNC:550]	Down
ENSG00000164684	274	84.6666666666667	1.4368987862193	3.57883879747595e-17	8.81756439542302e-16	ZNF704	protein_coding	zinc finger protein 704 [Source:HGNC Symbol;Acc:HGNC:32291]	Up
ENSG00000006042	403	147.666666666667	1.19314430720948	3.60686962202377e-17	8.87558762020731e-16	TMEM98	protein_coding	transmembrane protein 98 [Source:HGNC Symbol;Acc:HGNC:24529]	Up
ENSG00000107560	583.333333333333	239.666666666667	1.03111128641454	3.7093773518782e-17	9.10521139570696e-16	RAB11FIP2	protein_coding	RAB11 family interacting protein 2 [Source:HGNC Symbol;Acc:HGNC:29152]	Up
ENSG00000170949	320.333333333333	102.333333333333	1.4006669600461	3.72154591221209e-17	9.12377512066946e-16	ZNF160	protein_coding	zinc finger protein 160 [Source:HGNC Symbol;Acc:HGNC:12948]	Up
ENSG00000267121	232.333333333333	63.6666666666667	1.61338445580289	3.83185022006225e-17	9.37100259373002e-16	FMNL1-DT	lncRNA	FMNL1 divergent transcript [Source:HGNC Symbol;Acc:HGNC:55311]	Up
ENSG00000186088	409	156.666666666667	1.13149214147824	5.58341359933541e-17	1.34552116775225e-15	GSAP	protein_coding	gamma-secretase activating protein [Source:HGNC Symbol;Acc:HGNC:28042]	Up
ENSG00000145388	332.333333333333	102.333333333333	1.44785317041343	6.61182725795208e-17	1.58755983215482e-15	METTL14	protein_coding	methyltransferase 14, N6-adenosine-methyltransferase subunit [Source:HGNC Symbol;Acc:HGNC:29330]	Up
ENSG00000174130	301.666666666667	102	1.31071831721456	7.16115833331498e-17	1.71116267098476e-15	TLR6	protein_coding	toll like receptor 6 [Source:HGNC Symbol;Acc:HGNC:16711]	Up
ENSG00000260708	154.333333333333	302.333333333333	-1.2251	8.32358725899506e-17	1.97463401213692e-15	TBC1D22A-DT	lncRNA	TBC1D22A divergent transcript [Source:HGNC Symbol;Acc:HGNC:55388]	Down
ENSG00000145715	787	330.666666666667	1.00168265226884	9.26522698754986e-17	2.1901537159472e-15	RASA1	protein_coding	RAS p21 protein activator 1 [Source:HGNC Symbol;Acc:HGNC:9871]	Up
ENSG00000270170	222.666666666667	388.666666666667	-1.06041	9.30617594329347e-17	2.19721143338141e-15	NCBP2AS2	protein_coding	NCBP2 antisense 2 (head to head) [Source:HGNC Symbol;Acc:HGNC:25121]	Down
ENSG00000132561	495.333333333333	201.666666666667	1.05222720475024	1.00512627149157e-16	2.35906946824367e-15	MATN2	protein_coding	matrilin 2 [Source:HGNC Symbol;Acc:HGNC:6908]	Up
ENSG00000175567	386.333333333333	667.333333333333	-1.04269	1.21716990178672e-16	2.83657865699919e-15	UCP2	protein_coding	uncoupling protein 2 [Source:HGNC Symbol;Acc:HGNC:12518]	Down
ENSG00000197782	358	130.333333333333	1.21098236664114	1.28463949505825e-16	2.98678682601043e-15	ZNF780A	protein_coding	zinc finger protein 780A [Source:HGNC Symbol;Acc:HGNC:27603]	Up
ENSG00000173559	409.333333333333	159	1.11587338366945	1.35452106557855e-16	3.1382114371983e-15	NABP1	protein_coding	nucleic acid binding protein 1 [Source:HGNC Symbol;Acc:HGNC:26232]	Up
ENSG00000033170	352	113.333333333333	1.40129146209366	1.46411277034972e-16	3.38420185155865e-15	FUT8	protein_coding	fucosyltransferase 8 [Source:HGNC Symbol;Acc:HGNC:4019]	Up
ENSG00000067715	626	260	1.01779440247722	1.79385609067852e-16	4.12233124132839e-15	SYT1	protein_coding	synaptotagmin 1 [Source:HGNC Symbol;Acc:HGNC:11509]	Up
ENSG00000146247	679.666666666667	275.666666666667	1.05961013103019	1.80111601479546e-16	4.13421867173619e-15	PHIP	protein_coding	pleckstrin homology domain interacting protein [Source:HGNC Symbol;Acc:HGNC:15673]	Up
ENSG00000162496	205.333333333333	358.333333333333	-1.06178	2.04129970764752e-16	4.67469432471558e-15	DHRS3	protein_coding	dehydrogenase/reductase 3 [Source:HGNC Symbol;Acc:HGNC:17693]	Down
ENSG00000123636	472.666666666667	176	1.18549414692892	2.94771334825794e-16	6.6580676984768e-15	BAZ2B	protein_coding	bromodomain adjacent to zinc finger domain 2B [Source:HGNC Symbol;Acc:HGNC:963]	Up
ENSG00000010438	87	216	-1.57302	3.32075119625288e-16	7.44126249395625e-15	PRSS3	protein_coding	serine protease 3 [Source:HGNC Symbol;Acc:HGNC:9486]	Down
ENSG00000154358	536	212.333333333333	1.08265808402437	3.45779630995009e-16	7.72215187190544e-15	OBSCN	protein_coding	obscurin, cytoskeletal calmodulin and titin-interacting RhoGEF [Source:HGNC Symbol;Acc:HGNC:15719]	Up
ENSG00000072121	474.666666666667	195	1.03241046685772	3.600796785739e-16	8.02341771976422e-15	ZFYVE26	protein_coding	zinc finger FYVE-type containing 26 [Source:HGNC Symbol;Acc:HGNC:20761]	Up
ENSG00000177932	105.333333333333	11.6666666666667	2.92956714084417	3.74487760984801e-16	8.3257329487631e-15	ZNF354C	protein_coding	zinc finger protein 354C [Source:HGNC Symbol;Acc:HGNC:16736]	Up
ENSG00000114698	361.666666666667	129.333333333333	1.23867017980651	4.71729430451531e-16	1.03943140020182e-14	PLSCR4	protein_coding	phospholipid scramblase 4 [Source:HGNC Symbol;Acc:HGNC:16497]	Up
ENSG00000150764	187.333333333333	49	1.68632440165804	4.76636358511848e-16	1.0479122781089e-14	DIXDC1	protein_coding	DIX domain containing 1 [Source:HGNC Symbol;Acc:HGNC:23695]	Up
ENSG00000141738	81.3333333333333	210	-1.60593	5.06996003088932e-16	1.10973301935786e-14	GRB7	protein_coding	growth factor receptor bound protein 7 [Source:HGNC Symbol;Acc:HGNC:4567]	Down
ENSG00000184349	525.333333333333	216.666666666667	1.01648199401959	7.51913387912816e-16	1.61372180944366e-14	EFNA5	protein_coding	ephrin A5 [Source:HGNC Symbol;Acc:HGNC:3225]	Up
ENSG00000174485	494.333333333333	199.666666666667	1.05608852186057	1.06765342292028e-15	2.26436259685523e-14	DENND4A	protein_coding	DENN domain containing 4A [Source:HGNC Symbol;Acc:HGNC:24321]	Up
ENSG00000290770	539	226.666666666667	1.00345254857614	1.1497556314563e-15	2.43068402385463e-14	MFSD14CP	lncRNA	major facilitator superfamily domain containing 14C, pseudogene [Source:HGNC Symbol;Acc:HGNC:23672]	Up
ENSG00000110427	412	158.333333333333	1.12465623847895	1.26032831547629e-15	2.65030186849997e-14	KIAA1549L	protein_coding	KIAA1549 like [Source:HGNC Symbol;Acc:HGNC:24836]	Up
ENSG00000089682	458.333333333333	179.333333333333	1.10220228855164	1.58213904506133e-15	3.3129590215243e-14	RBM41	protein_coding	RNA binding motif protein 41 [Source:HGNC Symbol;Acc:HGNC:25617]	Up
ENSG00000158528	459.333333333333	187	1.04059353602874	1.68180422282558e-15	3.50313983700861e-14	PPP1R9A	protein_coding	protein phosphatase 1 regulatory subunit 9A [Source:HGNC Symbol;Acc:HGNC:14946]	Up
ENSG00000153721	112.666666666667	234.333333333333	-1.30901	1.75768346405414e-15	3.65351015104392e-14	CNKSR3	protein_coding	CNKSR family member 3 [Source:HGNC Symbol;Acc:HGNC:23034]	Down
ENSG00000251493	156	315.666666666667	-1.27598	2.07472713112405e-15	4.28106976462878e-14	FOXD1	protein_coding	forkhead box D1 [Source:HGNC Symbol;Acc:HGNC:3802]	Down
ENSG00000132530	396	139.333333333333	1.27809963674238	2.22444165749687e-15	4.58045372072302e-14	XAF1	protein_coding	XIAP associated factor 1 [Source:HGNC Symbol;Acc:HGNC:30932]	Up
ENSG00000135976	131.666666666667	21.3333333333333	2.38042725431528	2.31344439534426e-15	4.75384025180232e-14	ANKRD36	protein_coding	ankyrin repeat domain 36 [Source:HGNC Symbol;Acc:HGNC:24079]	Up
ENSG00000182272	355.333333333333	126.333333333333	1.22925135824953	2.59283613062185e-15	5.29499906304002e-14	B4GALNT4	protein_coding	beta-1,4-N-acetyl-galactosaminyltransferase 4 [Source:HGNC Symbol;Acc:HGNC:26315]	Up
ENSG00000188910	30.3333333333333	108	-2.09986	2.60062280308416e-15	5.30543121589022e-14	GJB3	protein_coding	gap junction protein beta 3 [Source:HGNC Symbol;Acc:HGNC:4285]	Down
ENSG00000165240	593	248	1.00614082187891	2.87158477164701e-15	5.84016660590921e-14	ATP7A	protein_coding	ATPase copper transporting alpha [Source:HGNC Symbol;Acc:HGNC:869]	Up
ENSG00000125508	166.666666666667	332	-1.24418	3.01988003927571e-15	6.1166465948888e-14	SRMS	protein_coding	src-related kinase lacking C-terminal regulatory tyrosine and N-terminal myristylation sites [Source:HGNC Symbol;Acc:HGNC:11298]	Down
ENSG00000176225	293.666666666667	100.333333333333	1.28813780738771	3.2982025121012e-15	6.66674424104211e-14	RTTN	protein_coding	rotatin [Source:HGNC Symbol;Acc:HGNC:18654]	Up
ENSG00000138399	505.333333333333	212	1.00027126156141	3.69152685931134e-15	7.40136189839052e-14	FASTKD1	protein_coding	FAST kinase domains 1 [Source:HGNC Symbol;Acc:HGNC:26150]	Up
ENSG00000139679	128.666666666667	23.6666666666667	2.19251658336805	3.73450050651881e-15	7.47995152008402e-14	LPAR6	protein_coding	lysophosphatidic acid receptor 6 [Source:HGNC Symbol;Acc:HGNC:15520]	Up
ENSG00000164690	60.3333333333333	154.666666666667	-1.61706	3.76125386788594e-15	7.51833278193265e-14	SHH	protein_coding	sonic hedgehog signaling molecule [Source:HGNC Symbol;Acc:HGNC:10848]	Down
ENSG00000187240	346.666666666667	107.333333333333	1.45349755773693	3.87552983427255e-15	7.73894863781301e-14	DYNC2H1	protein_coding	dynein cytoplasmic 2 heavy chain 1 [Source:HGNC Symbol;Acc:HGNC:2962]	Up
ENSG00000236088	211.666666666667	61	1.55020017909011	5.14014254147177e-15	1.01516534002008e-13	COX10-DT	lncRNA	COX10 divergent transcript [Source:HGNC Symbol;Acc:HGNC:38873]	Up
ENSG00000109743	447.333333333333	186	1.01302345300697	5.48912411886812e-15	1.08085546392305e-13	BST1	protein_coding	bone marrow stromal cell antigen 1 [Source:HGNC Symbol;Acc:HGNC:1118]	Up
ENSG00000114923	101.666666666667	13.6666666666667	2.64615828389427	5.73252581584652e-15	1.1243129097634e-13	SLC4A3	protein_coding	solute carrier family 4 member 3 [Source:HGNC Symbol;Acc:HGNC:11029]	Up
ENSG00000100523	385.666666666667	155.333333333333	1.06135816062667	6.27948933377158e-15	1.22190966810099e-13	DDHD1	protein_coding	DDHD domain containing 1 [Source:HGNC Symbol;Acc:HGNC:19714]	Up
ENSG00000189431	352.666666666667	129.666666666667	1.19392302014156	6.60285773959306e-15	1.28105787427619e-13	RASSF10	protein_coding	Ras association domain family member 10 [Source:HGNC Symbol;Acc:HGNC:33984]	Up
ENSG00000172915	292.666666666667	101	1.28209059675188	7.04246861724509e-15	1.36101717891715e-13	NBEA	protein_coding	neurobeachin [Source:HGNC Symbol;Acc:HGNC:7648]	Up
ENSG00000162929	375.666666666667	140.333333333333	1.17302883441339	7.08271641583964e-15	1.36746130098799e-13	SANBR	protein_coding	SANT and BTB domain regulator of CSR [Source:HGNC Symbol;Acc:HGNC:29387]	Up
ENSG00000173230	2540.66666666667	641.333333333333	1.75695339891807	8.47615673033776e-15	1.62697857239594e-13	GOLGB1	protein_coding	golgin B1 [Source:HGNC Symbol;Acc:HGNC:4429]	Up
ENSG00000103037	203.666666666667	60.6666666666667	1.49849604708097	9.21951145446826e-15	1.7645343227204e-13	SETD6	protein_coding	SET domain containing 6, protein lysine methyltransferase [Source:HGNC Symbol;Acc:HGNC:26116]	Up
ENSG00000050327	77.3333333333333	2.33333333333333	4.80225786767854	9.76392331525446e-15	1.86332906504697e-13	ARHGEF5	protein_coding	Rho guanine nucleotide exchange factor 5 [Source:HGNC Symbol;Acc:HGNC:13209]	Up
ENSG00000171557	83.6666666666667	7	3.33344540892587	1.02934867637584e-14	1.96249931956969e-13	FGG	protein_coding	fibrinogen gamma chain [Source:HGNC Symbol;Acc:HGNC:3694]	Up
ENSG00000174721	82	187	-1.43333	1.12744861457931e-14	2.13514623386249e-13	FGFBP3	protein_coding	fibroblast growth factor binding protein 3 [Source:HGNC Symbol;Acc:HGNC:23428]	Down
ENSG00000149380	262	87.6666666666667	1.3224632680032	1.18912900812832e-14	2.24765806507766e-13	P4HA3	protein_coding	prolyl 4-hydroxylase subunit alpha 3 [Source:HGNC Symbol;Acc:HGNC:30135]	Up
ENSG00000110852	89.3333333333333	11	2.78069750004099	1.5357966207479e-14	2.88639423722914e-13	CLEC2B	protein_coding	C-type lectin domain family 2 member B [Source:HGNC Symbol;Acc:HGNC:2053]	Up
ENSG00000149131	104.333333333333	14.3333333333333	2.62521511361851	1.72652176940812e-14	3.23563573606485e-13	SERPING1	protein_coding	serpin family G member 1 [Source:HGNC Symbol;Acc:HGNC:1228]	Up
ENSG00000116984	382.666666666667	148.333333333333	1.1022208942529	1.75037212067932e-14	3.27723264069344e-13	MTR	protein_coding	5-methyltetrahydrofolate-homocysteine methyltransferase [Source:HGNC Symbol;Acc:HGNC:7468]	Up
ENSG00000067646	96	1.33333333333333	5.90806692347566	1.75800502618616e-14	3.28841563396805e-13	ZFY	protein_coding	zinc finger protein Y-linked [Source:HGNC Symbol;Acc:HGNC:12870]	Up
ENSG00000099725	131.333333333333	0	9.20886152749017	1.90685336190811e-14	3.55008066222159e-13	PRKY	transcribed_unitary_pseudogene	protein kinase Y-linked (pseudogene) [Source:HGNC Symbol;Acc:HGNC:9444]	Up
ENSG00000055732	209	53.6666666666667	1.71037693508651	1.92468982809613e-14	3.5799230802588e-13	MCOLN3	protein_coding	mucolipin TRP cation channel 3 [Source:HGNC Symbol;Acc:HGNC:13358]	Up
ENSG00000133103	307.333333333333	108.333333333333	1.25466021931416	1.98265022427776e-14	3.68427000869776e-13	COG6	protein_coding	component of oligomeric golgi complex 6 [Source:HGNC Symbol;Acc:HGNC:18621]	Up
ENSG00000174891	365.333333333333	139	1.14769129506101	2.19217448092043e-14	4.05839105537877e-13	RSRC1	protein_coding	arginine and serine rich coiled-coil 1 [Source:HGNC Symbol;Acc:HGNC:24152]	Up
ENSG00000236921	120	19.3333333333333	2.37112441413086	2.23171084723538e-14	4.12772737375216e-13	ENSG00000236921	lncRNA	novel transcript	Up
ENSG00000154678	154	283.333333333333	-1.13214	2.53619499359075e-14	4.64320578817367e-13	PDE1C	protein_coding	phosphodiesterase 1C [Source:HGNC Symbol;Acc:HGNC:8776]	Down
ENSG00000229656	139.333333333333	272	-1.2252	2.60956381955166e-14	4.75993091174022e-13	ITGB1-DT	lncRNA	ITGB1 divergent transcript [Source:HGNC Symbol;Acc:HGNC:53718]	Down
ENSG00000179674	33	115.666666666667	-2.06301	2.67512396627217e-14	4.87502581857272e-13	ARL14	protein_coding	ADP ribosylation factor like GTPase 14 [Source:HGNC Symbol;Acc:HGNC:22974]	Down
ENSG00000101639	317	104.666666666667	1.33544081655561	2.84242989698991e-14	5.15619906863308e-13	CEP192	protein_coding	centrosomal protein 192 [Source:HGNC Symbol;Acc:HGNC:25515]	Up
ENSG00000230844	217.666666666667	387.333333333333	-1.09363	2.85402870108224e-14	5.17250270262928e-13	ZNF674-AS1	lncRNA	ZNF674 antisense RNA 1 (head to head) [Source:HGNC Symbol;Acc:HGNC:44266]	Down
ENSG00000257671	239.333333333333	77.3333333333333	1.37859692576261	2.96988503951785e-14	5.36308821132785e-13	KRT7-AS	lncRNA	KRT7 antisense RNA 1 [Source:HGNC Symbol;Acc:HGNC:52643]	Up
ENSG00000110455	448.333333333333	186.333333333333	1.00983372437443	3.02711994260243e-14	5.46122212595734e-13	ACCS	protein_coding	1-aminocyclopropane-1-carboxylate synthase homolog (inactive) [Source:HGNC Symbol;Acc:HGNC:23989]	Up
ENSG00000166813	208	63.3333333333333	1.46625011512389	3.28720322118472e-14	5.89286955732563e-13	KIF7	protein_coding	kinesin family member 7 [Source:HGNC Symbol;Acc:HGNC:30497]	Up
ENSG00000223745	236	69.3333333333333	1.51478960843826	3.48016944940242e-14	6.21629185060527e-13	CCDC18-AS1	lncRNA	CCDC18 antisense RNA 1 [Source:HGNC Symbol;Acc:HGNC:52262]	Up
ENSG00000057657	225.666666666667	70.3333333333333	1.43605325111228	3.77763459869109e-14	6.70530141267669e-13	PRDM1	protein_coding	PR/SET domain 1 [Source:HGNC Symbol;Acc:HGNC:9346]	Up
ENSG00000125266	66.6666666666667	164.333333333333	-1.54312	4.53483928392911e-14	7.99916575025394e-13	EFNB2	protein_coding	ephrin B2 [Source:HGNC Symbol;Acc:HGNC:3227]	Down
ENSG00000257093	497.666666666667	201	1.06225234024046	4.58261199932964e-14	8.07624209027765e-13	DENND11	protein_coding	DENN domain containing 11 [Source:HGNC Symbol;Acc:HGNC:29472]	Up
ENSG00000116117	183	51.6666666666667	1.57787523166682	4.59526312102153e-14	8.0913393034947e-13	PARD3B	protein_coding	par-3 family cell polarity regulator beta [Source:HGNC Symbol;Acc:HGNC:14446]	Up
ENSG00000180190	390	159.666666666667	1.04397604131143	4.68744637500151e-14	8.24632550998268e-13	TDRP	protein_coding	testis development related protein [Source:HGNC Symbol;Acc:HGNC:26951]	Up
ENSG00000129353	230.666666666667	402.333333333333	-1.04959	4.84369279835646e-14	8.50609136902865e-13	SLC44A2	protein_coding	solute carrier family 44 member 2 [Source:HGNC Symbol;Acc:HGNC:17292]	Down
ENSG00000140538	176	326.333333333333	-1.13945	4.89102784603502e-14	8.57401509753165e-13	NTRK3	protein_coding	neurotrophic receptor tyrosine kinase 3 [Source:HGNC Symbol;Acc:HGNC:8033]	Down
ENSG00000131668	148.666666666667	36.3333333333333	1.77807226153441	4.92638978112978e-14	8.62836915777186e-13	BARX1	protein_coding	BARX homeobox 1 [Source:HGNC Symbol;Acc:HGNC:955]	Up
ENSG00000218336	145	262	-1.10922	5.67432820453527e-14	9.9033275245497e-13	TENM3	protein_coding	teneurin transmembrane protein 3 [Source:HGNC Symbol;Acc:HGNC:29944]	Down
ENSG00000128872	248	81.6666666666667	1.33884462291654	6.02498005785479e-14	1.04875949003555e-12	TMOD2	protein_coding	tropomodulin 2 [Source:HGNC Symbol;Acc:HGNC:11872]	Up
ENSG00000183354	393	160	1.04766566129552	6.94091633136154e-14	1.19767083282178e-12	KIAA2026	protein_coding	KIAA2026 [Source:HGNC Symbol;Acc:HGNC:23378]	Up
ENSG00000154265	211.666666666667	61	1.55599449776521	7.92754783849281e-14	1.36198434633742e-12	ABCA5	protein_coding	ATP binding cassette subfamily A member 5 [Source:HGNC Symbol;Acc:HGNC:35]	Up
ENSG00000082497	11.3333333333333	71.6666666666667	-2.88543	9.37402429594251e-14	1.5936039641574e-12	SERTAD4	protein_coding	SERTA domain containing 4 [Source:HGNC Symbol;Acc:HGNC:25236]	Down
ENSG00000072858	157	39.3333333333333	1.75164380568028	1.10043375154578e-13	1.85519082420174e-12	SIDT1	protein_coding	SID1 transmembrane family member 1 [Source:HGNC Symbol;Acc:HGNC:25967]	Up
ENSG00000119778	341	118.666666666667	1.28421939512031	1.13274524421339e-13	1.90641890761452e-12	ATAD2B	protein_coding	ATPase family AAA domain containing 2B [Source:HGNC Symbol;Acc:HGNC:29230]	Up
ENSG00000203668	338.666666666667	114	1.31280827758308	1.42881322215418e-13	2.38192562073897e-12	CHML	protein_coding	CHM like Rab escort protein [Source:HGNC Symbol;Acc:HGNC:1941]	Up
ENSG00000128512	373	150.666666666667	1.06851182652768	1.42926486335243e-13	2.38192562073897e-12	DOCK4	protein_coding	dedicator of cytokinesis 4 [Source:HGNC Symbol;Acc:HGNC:19192]	Up
ENSG00000166263	326	124.333333333333	1.13372082958738	1.59070732968998e-13	2.63464226537031e-12	STXBP4	protein_coding	syntaxin binding protein 4 [Source:HGNC Symbol;Acc:HGNC:19694]	Up
ENSG00000171560	86.3333333333333	11.6666666666667	2.64049852529658	1.75331955053963e-13	2.87989278413263e-12	FGA	protein_coding	fibrinogen alpha chain [Source:HGNC Symbol;Acc:HGNC:3661]	Up
ENSG00000103489	33	107.666666666667	-1.9404	1.78985190883165e-13	2.93746283861195e-12	XYLT1	protein_coding	xylosyltransferase 1 [Source:HGNC Symbol;Acc:HGNC:15516]	Down
ENSG00000196074	128	28	1.94892625994877	1.84728446409175e-13	3.01921270207867e-12	SYCP2	protein_coding	synaptonemal complex protein 2 [Source:HGNC Symbol;Acc:HGNC:11490]	Up
ENSG00000005249	189	56.6666666666667	1.49133098272933	2.23842539141509e-13	3.62559023536725e-12	PRKAR2B	protein_coding	protein kinase cAMP-dependent type II regulatory subunit beta [Source:HGNC Symbol;Acc:HGNC:9392]	Up
ENSG00000262454	375.666666666667	151	1.05352561901413	2.57688015374958e-13	4.14666279168362e-12	MIR193BHG	lncRNA	MIR193b-365a host gene [Source:HGNC Symbol;Acc:HGNC:51945]	Up
ENSG00000166436	318.333333333333	122.333333333333	1.1276165476276	2.71237849309331e-13	4.35409283384808e-12	TRIM66	protein_coding	tripartite motif containing 66 [Source:HGNC Symbol;Acc:HGNC:29005]	Up
ENSG00000187231	363	142.666666666667	1.10407121019375	2.72367891522772e-13	4.36869276370412e-12	SESTD1	protein_coding	SEC14 and spectrin domain containing 1 [Source:HGNC Symbol;Acc:HGNC:18379]	Up
ENSG00000044459	273.666666666667	99.6666666666667	1.20219152290892	2.89646052888309e-13	4.62336717297704e-12	CNTLN	protein_coding	centlein [Source:HGNC Symbol;Acc:HGNC:23432]	Up
ENSG00000179750	202.333333333333	356	-1.0695	2.92988146242261e-13	4.67294862231316e-12	APOBEC3B	protein_coding	apolipoprotein B mRNA editing enzyme catalytic subunit 3B [Source:HGNC Symbol;Acc:HGNC:17352]	Down
ENSG00000163734	136.333333333333	253.666666666667	-1.13721	3.13740886779854e-13	4.97988239280619e-12	CXCL3	protein_coding	C-X-C motif chemokine ligand 3 [Source:HGNC Symbol;Acc:HGNC:4604]	Down
ENSG00000196458	499.666666666667	202.333333333333	1.05554929229895	3.21721428762583e-13	5.09430837918306e-12	ZNF605	protein_coding	zinc finger protein 605 [Source:HGNC Symbol;Acc:HGNC:28068]	Up
ENSG00000162980	348	129	1.18682438070063	3.22837780639211e-13	5.10790223377167e-12	ARL5A	protein_coding	ADP ribosylation factor like GTPase 5A [Source:HGNC Symbol;Acc:HGNC:696]	Up
ENSG00000112276	232.666666666667	77.6666666666667	1.32010638801002	3.65909591973442e-13	5.76176717599516e-12	BVES	protein_coding	blood vessel epicardial substance [Source:HGNC Symbol;Acc:HGNC:1152]	Up
ENSG00000198286	73.3333333333333	5.66666666666667	3.43647898503031	3.85816134766861e-13	6.04638592847844e-12	CARD11	protein_coding	caspase recruitment domain family member 11 [Source:HGNC Symbol;Acc:HGNC:16393]	Up
ENSG00000109189	331.333333333333	132	1.07249656197145	4.01965593365349e-13	6.28952325353412e-12	USP46	protein_coding	ubiquitin specific peptidase 46 [Source:HGNC Symbol;Acc:HGNC:20075]	Up
ENSG00000122008	430.333333333333	174	1.06755207164437	4.78345312895968e-13	7.42015842063918e-12	POLK	protein_coding	DNA polymerase kappa [Source:HGNC Symbol;Acc:HGNC:9183]	Up
ENSG00000060718	80	9.66666666666667	2.80511430778841	5.73457195741526e-13	8.79908101506111e-12	COL11A1	protein_coding	collagen type XI alpha 1 chain [Source:HGNC Symbol;Acc:HGNC:2186]	Up
ENSG00000101049	104.666666666667	213	-1.27124	5.76822106414457e-13	8.83019250847293e-12	SGK2	protein_coding	serum/glucocorticoid regulated kinase 2 [Source:HGNC Symbol;Acc:HGNC:13900]	Down
ENSG00000162366	35.3333333333333	105.666666666667	-1.83557	7.57446028436477e-13	1.14840354775031e-11	PDZK1IP1	protein_coding	PDZK1 interacting protein 1 [Source:HGNC Symbol;Acc:HGNC:16887]	Down
ENSG00000116741	191	367.666666666667	-1.20472	7.57717924635092e-13	1.14840354775031e-11	RGS2	protein_coding	regulator of G protein signaling 2 [Source:HGNC Symbol;Acc:HGNC:9998]	Down
ENSG00000291076	95.6666666666667	15.6666666666667	2.34105446530462	7.96569601507828e-13	1.2054428751924e-11	AADACP1	lncRNA	arylacetamide deacetylase pseudogene 1 [Source:NCBI gene (formerly Entrezgene);Acc:201651]	Up
ENSG00000134030	394	158	1.06652979020563	7.98484322093483e-13	1.20741801040838e-11	CTIF	protein_coding	cap binding complex dependent translation initiation factor [Source:HGNC Symbol;Acc:HGNC:23925]	Up
ENSG00000080608	813.333333333333	341.666666666667	1.01018136583231	8.00397076703977e-13	1.2093871618939e-11	PUM3	protein_coding	pumilio RNA binding family member 3 [Source:HGNC Symbol;Acc:HGNC:29676]	Up
ENSG00000118298	116.333333333333	232.666666666667	-1.25004	8.2229394543856e-13	1.24152597295674e-11	CA14	protein_coding	carbonic anhydrase 14 [Source:HGNC Symbol;Acc:HGNC:1372]	Down
ENSG00000068024	332.666666666667	134	1.07004108568926	9.1856785257886e-13	1.38056984762782e-11	HDAC4	protein_coding	histone deacetylase 4 [Source:HGNC Symbol;Acc:HGNC:14063]	Up
ENSG00000186684	183.666666666667	54	1.50410608878791	9.48966867047452e-13	1.42409732343507e-11	CYP27C1	protein_coding	cytochrome P450 family 27 subfamily C member 1 [Source:HGNC Symbol;Acc:HGNC:33480]	Up
ENSG00000129354	266.333333333333	459.666666666667	-1.05015	9.52681581271242e-13	1.42858966263452e-11	AP1M2	protein_coding	adaptor related protein complex 1 subunit mu 2 [Source:HGNC Symbol;Acc:HGNC:558]	Down
ENSG00000079156	228.333333333333	68.3333333333333	1.48748332475276	9.61816498250865e-13	1.44119689968619e-11	OSBPL6	protein_coding	oxysterol binding protein like 6 [Source:HGNC Symbol;Acc:HGNC:16388]	Up
ENSG00000187634	324.666666666667	125.666666666667	1.12112968209193	9.89340150682355e-13	1.48131814398086e-11	SAMD11	protein_coding	sterile alpha motif domain containing 11 [Source:HGNC Symbol;Acc:HGNC:28706]	Up
ENSG00000116667	113.333333333333	24.3333333333333	1.96523406351765	1.0946395104533e-12	1.63280979386819e-11	C1orf21	protein_coding	chromosome 1 open reading frame 21 [Source:HGNC Symbol;Acc:HGNC:15494]	Up
ENSG00000116661	244.333333333333	86.6666666666667	1.25532721414776	1.17787795975225e-12	1.74906930320333e-11	FBXO2	protein_coding	F-box protein 2 [Source:HGNC Symbol;Acc:HGNC:13581]	Up
ENSG00000138378	234	78.6666666666667	1.31927417212477	1.2137486770429e-12	1.79829076615877e-11	STAT4	protein_coding	signal transducer and activator of transcription 4 [Source:HGNC Symbol;Acc:HGNC:11365]	Up
ENSG00000005801	428.333333333333	179.333333333333	1.01898162799203	1.32938431967531e-12	1.95935818366431e-11	ZNF195	protein_coding	zinc finger protein 195 [Source:HGNC Symbol;Acc:HGNC:12986]	Up
ENSG00000253716	135.666666666667	244	-1.1087	1.61468155890576e-12	2.35185492649737e-11	MINCR	lncRNA	MYC-induced long non-coding RNA [Source:HGNC Symbol;Acc:HGNC:51653]	Down
ENSG00000168916	74.6666666666667	9	2.79246826857257	1.61899276414569e-12	2.3564017387922e-11	ZNF608	protein_coding	zinc finger protein 608 [Source:HGNC Symbol;Acc:HGNC:29238]	Up
ENSG00000137251	2	48.3333333333333	-4.83603	1.68080280359156e-12	2.44456848284473e-11	TINAG	protein_coding	tubulointerstitial nephritis antigen [Source:HGNC Symbol;Acc:HGNC:14599]	Down
ENSG00000100154	296	116.666666666667	1.08596324776031	1.79469730179179e-12	2.59497509862727e-11	TTC28	protein_coding	tetratricopeptide repeat domain 28 [Source:HGNC Symbol;Acc:HGNC:29179]	Up
ENSG00000146232	142.666666666667	262.333333333333	-1.12722	1.83277100723115e-12	2.64809342685937e-11	NFKBIE	protein_coding	NFKB inhibitor epsilon [Source:HGNC Symbol;Acc:HGNC:7799]	Down
ENSG00000086300	223.666666666667	75.3333333333333	1.32549297950189	1.88839707445753e-12	2.7205278289403e-11	SNX10	protein_coding	sorting nexin 10 [Source:HGNC Symbol;Acc:HGNC:14974]	Up
ENSG00000115286	193.666666666667	332.666666666667	-1.02682	1.95684866215751e-12	2.81300545345996e-11	NDUFS7	protein_coding	NADH:ubiquinone oxidoreductase core subunit S7 [Source:HGNC Symbol;Acc:HGNC:7714]	Down
ENSG00000078142	400.333333333333	158.666666666667	1.09125513381125	2.39885435342904e-12	3.41126388277645e-11	PIK3C3	protein_coding	phosphatidylinositol 3-kinase catalytic subunit type 3 [Source:HGNC Symbol;Acc:HGNC:8974]	Up
ENSG00000152527	262.333333333333	95.3333333333333	1.22068729426117	2.41197023409456e-12	3.4225442956432e-11	PLEKHH2	protein_coding	pleckstrin homology, MyTH4 and FERM domain containing H2 [Source:HGNC Symbol;Acc:HGNC:30506]	Up
ENSG00000275329	73	157.333333333333	-1.36691	2.54507241326603e-12	3.59595859018451e-11	ENSG00000275329	lncRNA	novel transcript	Down
ENSG00000134369	491.666666666667	205.666666666667	1.00735938999351	2.70232364532758e-12	3.80727802918166e-11	NAV1	protein_coding	neuron navigator 1 [Source:HGNC Symbol;Acc:HGNC:15989]	Up
ENSG00000206262	96.3333333333333	15.6666666666667	2.34973493885344	2.8475665551683e-12	4.00621064569097e-11	FOXL2NB	protein_coding	FOXL2 neighbor [Source:HGNC Symbol;Acc:HGNC:34428]	Up
ENSG00000138696	239.333333333333	75	1.45040793552087	2.91892001143705e-12	4.09496363360882e-11	BMPR1B	protein_coding	bone morphogenetic protein receptor type 1B [Source:HGNC Symbol;Acc:HGNC:1077]	Up
ENSG00000173698	326	132.333333333333	1.04233037875591	3.21681613065679e-12	4.49378778083077e-11	ADGRG2	protein_coding	adhesion G protein-coupled receptor G2 [Source:HGNC Symbol;Acc:HGNC:4516]	Up
ENSG00000260565	240	87.3333333333333	1.20473408882767	3.29137280089741e-12	4.58823390661343e-11	ERVK13-1	lncRNA	endogenous retrovirus group K13 member 1 [Source:HGNC Symbol;Acc:HGNC:27548]	Up
ENSG00000165246	72.6666666666667	1.33333333333333	5.55195019675899	3.34659359323797e-12	4.66193196121315e-11	NLGN4Y	protein_coding	neuroligin 4 Y-linked [Source:HGNC Symbol;Acc:HGNC:15529]	Up
ENSG00000166133	179	306.333333333333	-1.03461	3.512223671386e-12	4.87893679568621e-11	RPUSD2	protein_coding	RNA pseudouridine synthase domain containing 2 [Source:HGNC Symbol;Acc:HGNC:24180]	Down
ENSG00000072041	89.6666666666667	189.333333333333	-1.34207	3.60517507561731e-12	5.00454891891404e-11	SLC6A15	protein_coding	solute carrier family 6 member 15 [Source:HGNC Symbol;Acc:HGNC:13621]	Down
ENSG00000151233	370.333333333333	146	1.09338762288343	3.76533912711146e-12	5.22322148241953e-11	GXYLT1	protein_coding	glucoside xylosyltransferase 1 [Source:HGNC Symbol;Acc:HGNC:27482]	Up
ENSG00000249196	45.6666666666667	118.333333333333	-1.632	3.95519314981946e-12	5.46744041205679e-11	TMEM132D-AS1	lncRNA	TMEM132D antisense RNA 1 [Source:HGNC Symbol;Acc:HGNC:27466]	Down
ENSG00000240476	173	318.666666666667	-1.13584	4.2288560810698e-12	5.80925174132535e-11	LINC00973	lncRNA	long intergenic non-protein coding RNA 973 [Source:HGNC Symbol;Acc:HGNC:48868]	Down
ENSG00000085224	1975.66666666667	578.666666666667	1.53495652303682	4.44597732332522e-12	6.09003315488314e-11	ATRX	protein_coding	ATRX chromatin remodeler [Source:HGNC Symbol;Acc:HGNC:886]	Up
ENSG00000180787	131	32.3333333333333	1.75811952555064	4.44862334045934e-12	6.09003315488314e-11	ZFP3	protein_coding	ZFP3 zinc finger protein [Source:HGNC Symbol;Acc:HGNC:12861]	Up
ENSG00000177103	8.33333333333333	55.6666666666667	-2.98202	4.70386596512368e-12	6.40404679746633e-11	DSCAML1	protein_coding	DS cell adhesion molecule like 1 [Source:HGNC Symbol;Acc:HGNC:14656]	Down
ENSG00000133106	167.333333333333	47.3333333333333	1.58605217573749	6.03172226261341e-12	8.10141342487074e-11	EPSTI1	protein_coding	epithelial stromal interaction 1 [Source:HGNC Symbol;Acc:HGNC:16465]	Up
ENSG00000099617	85	176.666666666667	-1.30219	6.18609572112887e-12	8.28535295063163e-11	EFNA2	protein_coding	ephrin A2 [Source:HGNC Symbol;Acc:HGNC:3222]	Down
ENSG00000203706	2.33333333333333	44	-4.50366	6.5617225310196e-12	8.75294017622675e-11	SERTAD4-AS1	lncRNA	SERTAD4 antisense RNA 1 [Source:HGNC Symbol;Acc:HGNC:32019]	Down
ENSG00000070950	333.666666666667	121.666666666667	1.20019436079733	6.57205430370025e-12	8.76082259098238e-11	RAD18	protein_coding	RAD18 E3 ubiquitin protein ligase [Source:HGNC Symbol;Acc:HGNC:18278]	Up
ENSG00000232399	70.6666666666667	0	8.32888147075505	8.28486920141901e-12	1.09191599474989e-10	USP17L13	protein_coding	ubiquitin specific peptidase 17 like family member 13 [Source:HGNC Symbol;Acc:HGNC:44441]	Up
ENSG00000099139	41.3333333333333	114.666666666667	-1.74362	9.99438083447788e-12	1.31024943712887e-10	PCSK5	protein_coding	proprotein convertase subtilisin/kexin type 5 [Source:HGNC Symbol;Acc:HGNC:8747]	Down
ENSG00000184995	143	30	2.02574303913756	1.05325782373591e-11	1.37716067527292e-10	IFNE	protein_coding	interferon epsilon [Source:HGNC Symbol;Acc:HGNC:18163]	Up
ENSG00000138449	202	68.6666666666667	1.30649704404545	1.08118609401272e-11	1.41181379936045e-10	SLC40A1	protein_coding	solute carrier family 40 member 1 [Source:HGNC Symbol;Acc:HGNC:10909]	Up
ENSG00000223764	132	30.3333333333333	1.87017018169175	1.08454984915267e-11	1.41527325176978e-10	LINC02593	lncRNA	long intergenic non-protein coding RNA 2593 [Source:HGNC Symbol;Acc:HGNC:53933]	Up
ENSG00000079308	147.666666666667	39	1.66649094880368	1.19602553838687e-11	1.54850129999382e-10	TNS1	protein_coding	tensin 1 [Source:HGNC Symbol;Acc:HGNC:11973]	Up
ENSG00000274828	107.333333333333	204.333333333333	-1.18859	1.50264262026442e-11	1.92659208186524e-10	ENSG00000274828	lncRNA	novel transcript	Down
ENSG00000212916	86.3333333333333	15	2.27520320269358	1.66885458305333e-11	2.12730633434384e-10	MAP10	protein_coding	microtubule associated protein 10 [Source:HGNC Symbol;Acc:HGNC:29265]	Up
ENSG00000103995	195	62.6666666666667	1.39269869712746	1.80075213265834e-11	2.28660890998905e-10	CEP152	protein_coding	centrosomal protein 152 [Source:HGNC Symbol;Acc:HGNC:29298]	Up
ENSG00000162599	240.333333333333	90	1.16605803272129	1.8338841000918e-11	2.32569847238915e-10	NFIA	protein_coding	nuclear factor I A [Source:HGNC Symbol;Acc:HGNC:7784]	Up
ENSG00000102781	326.333333333333	136.666666666667	1.01123438843117	1.91247277853194e-11	2.41916815261425e-10	KATNAL1	protein_coding	katanin catalytic subunit A1 like 1 [Source:HGNC Symbol;Acc:HGNC:28361]	Up
ENSG00000104412	629.333333333333	261.333333333333	1.02188933896796	2.00060179384062e-11	2.52419878561712e-10	EMC2	protein_coding	ER membrane protein complex subunit 2 [Source:HGNC Symbol;Acc:HGNC:28963]	Up
ENSG00000169116	53	129.666666666667	-1.55288	2.03377224459459e-11	2.55952950401361e-10	PARM1	protein_coding	prostate androgen-regulated mucin-like protein 1 [Source:HGNC Symbol;Acc:HGNC:24536]	Down
ENSG00000141968	163.333333333333	287.333333333333	-1.08301	2.09021919578825e-11	2.62390063684217e-10	VAV1	protein_coding	vav guanine nucleotide exchange factor 1 [Source:HGNC Symbol;Acc:HGNC:12657]	Down
ENSG00000155465	172	307	-1.08849	2.17177634135446e-11	2.71767009133863e-10	SLC7A7	protein_coding	solute carrier family 7 member 7 [Source:HGNC Symbol;Acc:HGNC:11065]	Down
ENSG00000133121	65.6666666666667	146	-1.41149	2.26246877767071e-11	2.81869459225655e-10	STARD13	protein_coding	StAR related lipid transfer domain containing 13 [Source:HGNC Symbol;Acc:HGNC:19164]	Down
ENSG00000032742	375.666666666667	156.333333333333	1.00944263395822	2.38398000715408e-11	2.95706073648812e-10	IFT88	protein_coding	intraflagellar transport 88 [Source:HGNC Symbol;Acc:HGNC:20606]	Up
ENSG00000135622	267.666666666667	106.666666666667	1.07378721680957	2.55022237736212e-11	3.15339295088428e-10	SEMA4F	protein_coding	ssemaphorin 4F [Source:HGNC Symbol;Acc:HGNC:10734]	Up
ENSG00000105357	311	118.666666666667	1.14226469169532	2.58848851400251e-11	3.19671876395734e-10	MYH14	protein_coding	myosin heavy chain 14 [Source:HGNC Symbol;Acc:HGNC:23212]	Up
ENSG00000120149	90	175.333333333333	-1.2083	2.68639846604958e-11	3.3114416436824e-10	MSX2	protein_coding	msh homeobox 2 [Source:HGNC Symbol;Acc:HGNC:7392]	Down
ENSG00000227218	110.666666666667	211.666666666667	-1.18864	2.75905757641142e-11	3.3953584034904e-10	ENSG00000227218	lncRNA	novel transcript	Down
ENSG00000272106	53.3333333333333	128	-1.5205	2.75961786542458e-11	3.3953584034904e-10	ENSG00000272106	lncRNA	artifact	Down
ENSG00000184564	111	0.333333333333333	8.02902555100415	2.78822220757294e-11	3.42417195969078e-10	SLITRK6	protein_coding	SLIT and NTRK like family member 6 [Source:HGNC Symbol;Acc:HGNC:23503]	Up
ENSG00000227051	211	67	1.39498178934857	3.25582064628991e-11	3.96645456226056e-10	C14orf132	protein_coding	chromosome 14 open reading frame 132 [Source:HGNC Symbol;Acc:HGNC:20346]	Up
ENSG00000149218	278	112.333333333333	1.05691329985244	3.37027596282597e-11	4.08829127664541e-10	ENDOD1	protein_coding	endonuclease domain containing 1 [Source:HGNC Symbol;Acc:HGNC:29129]	Up
ENSG00000212747	126.666666666667	34	1.65032208030481	3.38337887722182e-11	4.10167393995637e-10	RTL8B	protein_coding	retrotransposon Gag like 8B [Source:HGNC Symbol;Acc:HGNC:33156]	Up
ENSG00000172164	37.6666666666667	103.666666666667	-1.69924	3.63487198479714e-11	4.37443372702592e-10	SNTB1	protein_coding	syntrophin beta 1 [Source:HGNC Symbol;Acc:HGNC:11168]	Down
ENSG00000127989	174.333333333333	56.6666666666667	1.3756235122989	3.98485979864178e-11	4.77532291296401e-10	MTERF1	protein_coding	mitochondrial transcription termination factor 1 [Source:HGNC Symbol;Acc:HGNC:21463]	Up
ENSG00000063127	135.666666666667	35.6666666666667	1.66207355567995	4.38498268544908e-11	5.21694426522888e-10	SLC6A16	protein_coding	solute carrier family 6 member 16 [Source:HGNC Symbol;Acc:HGNC:13622]	Up
ENSG00000067208	278.666666666667	104.333333333333	1.16259348646448	4.47166225210128e-11	5.31368671576931e-10	EVI5	protein_coding	ecotropic viral integration site 5 [Source:HGNC Symbol;Acc:HGNC:3501]	Up
ENSG00000204248	153	260.666666666667	-1.02591	4.50983329204833e-11	5.35583259485523e-10	COL11A2	protein_coding	collagen type XI alpha 2 chain [Source:HGNC Symbol;Acc:HGNC:2187]	Down
ENSG00000151276	144.333333333333	42.6666666666667	1.50994984867052	5.70202430799937e-11	6.67956236056532e-10	MAGI1	protein_coding	membrane associated guanylate kinase, WW and PDZ domain containing 1 [Source:HGNC Symbol;Acc:HGNC:946]	Up
ENSG00000112234	284.666666666667	110.333333333333	1.12904559173701	5.95747456806927e-11	6.96233709255953e-10	FBXL4	protein_coding	F-box and leucine rich repeat protein 4 [Source:HGNC Symbol;Acc:HGNC:13601]	Up
ENSG00000151338	177.666666666667	56	1.41935230637062	6.33796942488495e-11	7.35925183690188e-10	MIPOL1	protein_coding	mirror-image polydactyly 1 [Source:HGNC Symbol;Acc:HGNC:21460]	Up
ENSG00000080200	346.333333333333	135.333333333333	1.11225498988632	7.1963471345766e-11	8.28793258074581e-10	CRYBG3	protein_coding	crystallin beta-gamma domain containing 3 [Source:HGNC Symbol;Acc:HGNC:34427]	Up
ENSG00000183617	191	322.333333333333	-1.01578	7.44710505601016e-11	8.56179361894981e-10	MRPL54	protein_coding	mitochondrial ribosomal protein L54 [Source:HGNC Symbol;Acc:HGNC:16685]	Down
ENSG00000118849	144.333333333333	38.3333333333333	1.69193522088803	8.01969719426402e-11	9.17748016875656e-10	RARRES1	protein_coding	retinoic acid receptor responder 1 [Source:HGNC Symbol;Acc:HGNC:9867]	Up
ENSG00000169519	309	122.333333333333	1.10430851330964	8.88721905517113e-11	1.00770991564903e-09	METTL15	protein_coding	methyltransferase like 15 [Source:HGNC Symbol;Acc:HGNC:26606]	Up
ENSG00000157833	202.666666666667	70	1.29239704694368	9.06553124077263e-11	1.02734043677612e-09	GAREM2	protein_coding	GRB2 associated regulator of MAPK1 subtype 2 [Source:HGNC Symbol;Acc:HGNC:27172]	Up
ENSG00000185070	29.6666666666667	88.3333333333333	-1.81123	1.04976331705336e-10	1.18152054247216e-09	FLRT2	protein_coding	fibronectin leucine rich transmembrane protein 2 [Source:HGNC Symbol;Acc:HGNC:3761]	Down
ENSG00000124216	192	61.6666666666667	1.37755669462995	1.07536610972901e-10	1.20896295502962e-09	SNAI1	protein_coding	snail family transcriptional repressor 1 [Source:HGNC Symbol;Acc:HGNC:11128]	Up
ENSG00000279806	237.666666666667	88.6666666666667	1.16822395786007	1.20701520362777e-10	1.35083413382274e-09	ENSG00000279806	TEC	TEC	Up
ENSG00000173588	228	73.6666666666667	1.3940534351733	1.49456102823104e-10	1.6585859612453e-09	CEP83	protein_coding	centrosomal protein 83 [Source:HGNC Symbol;Acc:HGNC:17966]	Up
ENSG00000227354	95.6666666666667	180	-1.15639	1.55510439760793e-10	1.72095324090589e-09	RBM26-AS1	lncRNA	RBM26 antisense RNA 1 [Source:HGNC Symbol;Acc:HGNC:39805]	Down
ENSG00000180881	126.666666666667	33.3333333333333	1.68493601154277	1.62858697568661e-10	1.80026112730893e-09	CAPS2	protein_coding	calcyphosine 2 [Source:HGNC Symbol;Acc:HGNC:16471]	Up
ENSG00000137752	90.3333333333333	18.3333333333333	2.04024945192574	1.76300183655196e-10	1.93588156209854e-09	CASP1	protein_coding	caspase 1 [Source:HGNC Symbol;Acc:HGNC:1499]	Up
ENSG00000155657	130.666666666667	38	1.53065640980717	1.77039316649483e-10	1.94292067784465e-09	TTN	protein_coding	titin [Source:HGNC Symbol;Acc:HGNC:12403]	Up
ENSG00000064300	25	81	-1.95509	1.77525657955958e-10	1.9471792682445e-09	NGFR	protein_coding	nerve growth factor receptor [Source:HGNC Symbol;Acc:HGNC:7809]	Down
ENSG00000267015	8.66666666666667	49.3333333333333	-2.77102	1.77952247141315e-10	1.95077812043293e-09	ENSG00000267015	lncRNA	novel transcript, antisense to ATP9B	Down
ENSG00000088280	136.666666666667	40.3333333333333	1.50112773561606	1.82773324485016e-10	2.00030761586943e-09	ASAP3	protein_coding	ArfGAP with SH3 domain, ankyrin repeat and PH domain 3 [Source:HGNC Symbol;Acc:HGNC:14987]	Up
ENSG00000251136	207.333333333333	71.3333333333333	1.29691812096917	1.93012962390909e-10	2.10076580879204e-09	RIPK2-DT	lncRNA	RIPK2 divergent transcript [Source:HGNC Symbol;Acc:HGNC:55545]	Up
ENSG00000149212	61.6666666666667	7.66666666666667	2.75749910519146	1.95182033112211e-10	2.12087816451991e-09	SESN3	protein_coding	sestrin 3 [Source:HGNC Symbol;Acc:HGNC:23060]	Up
ENSG00000183878	88.3333333333333	0.333333333333333	7.68182091813874	2.26897337320036e-10	2.45205093015417e-09	UTY	protein_coding	ubiquitously transcribed tetratricopeptide repeat containing, Y-linked [Source:HGNC Symbol;Acc:HGNC:12638]	Up
ENSG00000181619	102.333333333333	24	1.83013672484152	2.61390665123991e-10	2.80188727567162e-09	GPR135	protein_coding	G protein-coupled receptor 135 [Source:HGNC Symbol;Acc:HGNC:19991]	Up
ENSG00000125650	142	241	-1.02066	2.80377767566184e-10	2.9892374584061e-09	PSPN	protein_coding	persephin [Source:HGNC Symbol;Acc:HGNC:9579]	Down
ENSG00000144712	81.3333333333333	157.333333333333	-1.20896	3.0042790487912e-10	3.1909792856571e-09	CAND2	protein_coding	cullin associated and neddylation dissociated 2 (putative) [Source:HGNC Symbol;Acc:HGNC:30689]	Down
ENSG00000072195	138	37	1.64443162286242	3.55027632466298e-10	3.72299754977496e-09	SPEG	protein_coding	striated muscle enriched protein kinase [Source:HGNC Symbol;Acc:HGNC:16901]	Up
ENSG00000117724	2055.33333333333	704.666666666667	1.30731836281142	3.88586750379929e-10	4.05921515862773e-09	CENPF	protein_coding	centromere protein F [Source:HGNC Symbol;Acc:HGNC:1857]	Up
ENSG00000100162	111.333333333333	196	-1.06438	4.95300551669482e-10	5.11277156228284e-09	CENPM	protein_coding	centromere protein M [Source:HGNC Symbol;Acc:HGNC:18352]	Down
ENSG00000183092	189	61.3333333333333	1.36617534181565	5.04116762086924e-10	5.19565501570233e-09	BEGAIN	protein_coding	brain enriched guanylate kinase associated [Source:HGNC Symbol;Acc:HGNC:24163]	Up
ENSG00000100592	173	59	1.30881743709115	5.83475167451754e-10	5.96698998040877e-09	DAAM1	protein_coding	dishevelled associated activator of morphogenesis 1 [Source:HGNC Symbol;Acc:HGNC:18142]	Up
ENSG00000137261	283.333333333333	118	1.02067813313402	6.24412117628315e-10	6.36264384675889e-09	KIAA0319	protein_coding	KIAA0319 [Source:HGNC Symbol;Acc:HGNC:21580]	Up
ENSG00000087245	246.333333333333	99	1.0696527115729	6.28742508480515e-10	6.40347575860695e-09	MMP2	protein_coding	matrix metallopeptidase 2 [Source:HGNC Symbol;Acc:HGNC:7166]	Up
ENSG00000196628	260.333333333333	97.6666666666667	1.17246414279883	6.89725708423004e-10	6.98863251056332e-09	TCF4	protein_coding	transcription factor 4 [Source:HGNC Symbol;Acc:HGNC:11634]	Up
ENSG00000083720	137.666666666667	43	1.42758892778962	7.24595547108608e-10	7.32322101667062e-09	OXCT1	protein_coding	3-oxoacid CoA-transferase 1 [Source:HGNC Symbol;Acc:HGNC:8527]	Up
ENSG00000144426	325.666666666667	129.666666666667	1.08955779242477	7.42937546586802e-10	7.49330440954072e-09	NBEAL1	protein_coding	neurobeachin like 1 [Source:HGNC Symbol;Acc:HGNC:20681]	Up
ENSG00000101745	309.666666666667	125.333333333333	1.05951350514551	7.45244925952458e-10	7.50893018219341e-09	ANKRD12	protein_coding	ankyrin repeat domain 12 [Source:HGNC Symbol;Acc:HGNC:29135]	Up
ENSG00000171533	214.333333333333	81.3333333333333	1.14936114017717	7.50404705908974e-10	7.55323517243438e-09	MAP6	protein_coding	microtubule associated protein 6 [Source:HGNC Symbol;Acc:HGNC:6868]	Up
ENSG00000178222	53.3333333333333	5.66666666666667	2.98464702432924	8.23815168079808e-10	8.24189629519844e-09	RNF212	protein_coding	ring finger protein 212 [Source:HGNC Symbol;Acc:HGNC:27729]	Up
ENSG00000188921	135	41.6666666666667	1.45316104194298	8.71978100538754e-10	8.70615634756662e-09	HACD4	protein_coding	3-hydroxyacyl-CoA dehydratase 4 [Source:HGNC Symbol;Acc:HGNC:20920]	Up
ENSG00000135960	2	35	-4.38926	9.89129026067145e-10	9.82138189341558e-09	EDAR	protein_coding	ectodysplasin A receptor [Source:HGNC Symbol;Acc:HGNC:2895]	Down
ENSG00000254685	183.333333333333	64	1.26289767619131	9.9849254355993e-10	9.9093881740374e-09	FPGT	protein_coding	fucose-1-phosphate guanylyltransferase [Source:HGNC Symbol;Acc:HGNC:3825]	Up
ENSG00000204116	250.666666666667	103.666666666667	1.03149946722568	1.00399235123044e-09	9.95898071383268e-09	CHIC1	protein_coding	cysteine rich hydrophobic domain 1 [Source:HGNC Symbol;Acc:HGNC:1934]	Up
ENSG00000168743	10	49.6666666666667	-2.55095	1.0427945648392e-09	1.03077432808881e-08	NPNT	protein_coding	nephronectin [Source:HGNC Symbol;Acc:HGNC:27405]	Down
ENSG00000291194	149.333333333333	49.3333333333333	1.33918505461499	1.09240259956343e-09	1.07658721864438e-08	ENSG00000291194	lncRNA	novel transcript	Up
ENSG00000164619	137.333333333333	43.3333333333333	1.40640332772951	1.10859770287718e-09	1.09091961730224e-08	BMPER	protein_coding	BMP binding endothelial regulator [Source:HGNC Symbol;Acc:HGNC:24154]	Up
ENSG00000259120	39.6666666666667	101	-1.62598	1.20188753847769e-09	1.1759047381685e-08	SMIM6	protein_coding	small integral membrane protein 6 [Source:HGNC Symbol;Acc:HGNC:40032]	Down
ENSG00000286532	97.3333333333333	173	-1.08076	1.25926320790013e-09	1.22759571285894e-08	PARTICL	lncRNA	promoter of MAT2A antisense radiation-induced circulating long non-coding RNA [Source:HGNC Symbol;Acc:HGNC:50886]	Down
ENSG00000165887	36.3333333333333	91.3333333333333	-1.57955	1.35420097741307e-09	1.31690560439742e-08	ANKRD2	protein_coding	ankyrin repeat domain 2 [Source:HGNC Symbol;Acc:HGNC:495]	Down
ENSG00000012779	13.3333333333333	55.6666666666667	-2.31592	1.43712308779734e-09	1.39412200030252e-08	ALOX5	protein_coding	arachidonate 5-lipoxygenase [Source:HGNC Symbol;Acc:HGNC:435]	Down
ENSG00000174501	78	13.3333333333333	2.31364119923668	1.52330159741631e-09	1.47267356482282e-08	ANKRD36C	protein_coding	ankyrin repeat domain 36C [Source:HGNC Symbol;Acc:HGNC:32946]	Up
ENSG00000279692	23.6666666666667	75	-1.93223	1.60930968856002e-09	1.5475153213925e-08	ENSG00000279692	TEC	TEC	Down
ENSG00000165238	155	52.3333333333333	1.31190912431897	1.62060996456602e-09	1.55687016431078e-08	WNK2	protein_coding	WNK lysine deficient protein kinase 2 [Source:HGNC Symbol;Acc:HGNC:14542]	Up
ENSG00000147251	243.666666666667	98.6666666666667	1.04141643927004	1.64294763538927e-09	1.57756421276908e-08	DOCK11	protein_coding	dedicator of cytokinesis 11 [Source:HGNC Symbol;Acc:HGNC:23483]	Up
ENSG00000166920	165.333333333333	59	1.23355145506787	1.74300952891449e-09	1.66717893569614e-08	C15orf48	protein_coding	chromosome 15 open reading frame 48 [Source:HGNC Symbol;Acc:HGNC:29898]	Up
ENSG00000285294	220	87.6666666666667	1.0772091615133	1.77565535896625e-09	1.69676589511638e-08	LINC00842	lncRNA	long intergenic non-protein coding RNA 842 [Source:HGNC Symbol;Acc:HGNC:44989]	Up
ENSG00000134827	28	82	-1.78847	1.88751958618375e-09	1.79759016743817e-08	TCN1	protein_coding	transcobalamin 1 [Source:HGNC Symbol;Acc:HGNC:11652]	Down
ENSG00000104427	177.333333333333	56.6666666666667	1.38820374783552	1.88874167505506e-09	1.79788966079604e-08	ZC2HC1A	protein_coding	zinc finger C2HC-type containing 1A [Source:HGNC Symbol;Acc:HGNC:24277]	Up
ENSG00000259495	229.333333333333	93.6666666666667	1.04729623689898	1.94596333108495e-09	1.84791886986874e-08	ARNT2-DT	lncRNA	ARNT2 divergent transcript [Source:HGNC Symbol;Acc:HGNC:56077]	Up
ENSG00000233217	61.6666666666667	126.666666666667	-1.28815	1.97684137126065e-09	1.8745452715798e-08	MROH3P	transcribed_unitary_pseudogene	maestro heat like repeat family member 3, pseudogene [Source:HGNC Symbol;Acc:HGNC:33122]	Down
ENSG00000143416	133	40.6666666666667	1.46125279433765	2.00377490227693e-09	1.8982676728457e-08	SELENBP1	protein_coding	selenium binding protein 1 [Source:HGNC Symbol;Acc:HGNC:10719]	Up
ENSG00000128591	65.6666666666667	10.6666666666667	2.35324870421564	2.52305525858381e-09	2.35862206782854e-08	FLNC	protein_coding	filamin C [Source:HGNC Symbol;Acc:HGNC:3756]	Up
ENSG00000104894	123.666666666667	36	1.53368948874962	2.54260334349379e-09	2.37353579789201e-08	CD37	protein_coding	CD37 molecule [Source:HGNC Symbol;Acc:HGNC:1666]	Up
ENSG00000234420	236.666666666667	89.6666666666667	1.14703617967728	2.60281656133663e-09	2.42631497710669e-08	ZNF37BP	transcribed_processed_pseudogene	zinc finger protein 37B, pseudogene [Source:HGNC Symbol;Acc:HGNC:13103]	Up
ENSG00000052850	114.333333333333	32	1.57443062349269	2.70703418153924e-09	2.51221808233589e-08	ALX4	protein_coding	ALX homeobox 4 [Source:HGNC Symbol;Acc:HGNC:450]	Up
ENSG00000137831	1245	393	1.42740755278363	2.72776728949189e-09	2.52851390910364e-08	UACA	protein_coding	uveal autoantigen with coiled-coil domains and ankyrin repeats [Source:HGNC Symbol;Acc:HGNC:15947]	Up
ENSG00000241119	63.3333333333333	129.666666666667	-1.29256	2.97165079499616e-09	2.73792700456181e-08	UGT1A9	protein_coding	UDP glucuronosyltransferase family 1 member A9 [Source:HGNC Symbol;Acc:HGNC:12541]	Down
ENSG00000034693	147.333333333333	47.3333333333333	1.40231033321255	3.06467071800701e-09	2.81707945489563e-08	PEX3	protein_coding	peroxisomal biogenesis factor 3 [Source:HGNC Symbol;Acc:HGNC:8858]	Up
ENSG00000173681	224.666666666667	91.3333333333333	1.0576660599114	3.28423965764889e-09	3.00496551401233e-08	BCLAF3	protein_coding	BCLAF1 and THRAP3 family member 3 [Source:HGNC Symbol;Acc:HGNC:27413]	Up
ENSG00000081026	237	93	1.08550651768268	3.57260643120777e-09	3.25079287073012e-08	MAGI3	protein_coding	membrane associated guanylate kinase, WW and PDZ domain containing 3 [Source:HGNC Symbol;Acc:HGNC:29647]	Up
ENSG00000150627	113	33	1.53291934960661	3.75902317410344e-09	3.4125797459127e-08	WDR17	protein_coding	WD repeat domain 17 [Source:HGNC Symbol;Acc:HGNC:16661]	Up
ENSG00000197969	1336.33333333333	433.333333333333	1.3727976871541	3.87709797059635e-09	3.51493975741616e-08	VPS13A	protein_coding	vacuolar protein sorting 13 homolog A [Source:HGNC Symbol;Acc:HGNC:1908]	Up
ENSG00000184058	74.3333333333333	15.3333333333333	2.02523904372351	4.04365729791959e-09	3.64757775111517e-08	TBX1	protein_coding	T-box transcription factor 1 [Source:HGNC Symbol;Acc:HGNC:11592]	Up
ENSG00000148700	257.666666666667	100.666666666667	1.11313473834012	4.18520468683135e-09	3.76668421814821e-08	ADD3	protein_coding	adducin 3 [Source:HGNC Symbol;Acc:HGNC:245]	Up
ENSG00000158417	3267.33333333333	1148.66666666667	1.27234045769111	4.82678901402564e-09	4.30887172504885e-08	EIF5B	protein_coding	eukaryotic translation initiation factor 5B [Source:HGNC Symbol;Acc:HGNC:30793]	Up
ENSG00000139174	65.3333333333333	132.666666666667	-1.26477	5.05717766440619e-09	4.50641621026641e-08	PRICKLE1	protein_coding	prickle planar cell polarity protein 1 [Source:HGNC Symbol;Acc:HGNC:17019]	Down
ENSG00000188385	248.333333333333	104	1.01597815190044	5.2464904105097e-09	4.66283198468629e-08	JAKMIP3	protein_coding	Janus kinase and microtubule interacting protein 3 [Source:HGNC Symbol;Acc:HGNC:23523]	Up
ENSG00000104537	102.333333333333	179.333333333333	-1.05221	5.25529646497292e-09	4.66647244882358e-08	ANXA13	protein_coding	annexin A13 [Source:HGNC Symbol;Acc:HGNC:536]	Down
ENSG00000056998	207	81	1.0986312206299	5.5298008014997e-09	4.88580838880052e-08	GYG2	protein_coding	glycogenin 2 [Source:HGNC Symbol;Acc:HGNC:4700]	Up
ENSG00000125285	70.6666666666667	13.3333333333333	2.15405188312154	6.04999173479586e-09	5.31224673202886e-08	SOX21	protein_coding	SRY-box transcription factor 21 [Source:HGNC Symbol;Acc:HGNC:11197]	Up
ENSG00000110002	79.6666666666667	17.3333333333333	1.93253871300577	6.15831093840116e-09	5.40256782014121e-08	VWA5A	protein_coding	von Willebrand factor A domain containing 5A [Source:HGNC Symbol;Acc:HGNC:6658]	Up
ENSG00000135100	39.6666666666667	93.6666666666667	-1.49955	6.45153403868311e-09	5.63879274305338e-08	HNF1A	protein_coding	HNF1 homeobox A [Source:HGNC Symbol;Acc:HGNC:11621]	Down
ENSG00000167680	162.666666666667	54	1.32804462913348	6.87856304378273e-09	5.98670717637488e-08	SEMA6B	protein_coding	semaphorin 6B [Source:HGNC Symbol;Acc:HGNC:10739]	Up
ENSG00000164989	63.6666666666667	11	2.29841667640155	7.72774628635366e-09	6.67301334727026e-08	CCDC171	protein_coding	coiled-coil domain containing 171 [Source:HGNC Symbol;Acc:HGNC:29828]	Up
ENSG00000213963	107.666666666667	31.6666666666667	1.51587910424186	8.60695654276427e-09	7.40317855647492e-08	ENSG00000213963	lncRNA	novel transcript	Up
ENSG00000104267	45	4	3.23258817119403	1.07002781789536e-08	9.085375501367e-08	CA2	protein_coding	carbonic anhydrase 2 [Source:HGNC Symbol;Acc:HGNC:1373]	Up
ENSG00000141965	92.3333333333333	171.666666666667	-1.16018	1.08236976996143e-08	9.18229669086333e-08	FEM1A	protein_coding	fem-1 homolog A [Source:HGNC Symbol;Acc:HGNC:16934]	Down
ENSG00000228305	133	230.666666666667	-1.06865	1.09712923930215e-08	9.29556591160666e-08	PRELID1P6	processed_pseudogene	PRELID1 pseudogene 6 [Source:HGNC Symbol;Acc:HGNC:54771]	Down
ENSG00000163520	40.6666666666667	1.66666666666667	4.35695173035748	1.1462923681161e-08	9.69138093043613e-08	FBLN2	protein_coding	fibulin 2 [Source:HGNC Symbol;Acc:HGNC:3601]	Up
ENSG00000164125	62.3333333333333	10	2.38222653083163	1.14885646663707e-08	9.70477515889711e-08	GASK1B	protein_coding	golgi associated kinase 1B [Source:HGNC Symbol;Acc:HGNC:25312]	Up
ENSG00000109794	38.3333333333333	89.6666666666667	-1.47305	1.17292610138346e-08	9.89544000949954e-08	FAM149A	protein_coding	family with sequence similarity 149 member A [Source:HGNC Symbol;Acc:HGNC:24527]	Down
ENSG00000224321	36	89.3333333333333	-1.58423	1.1899461579731e-08	1.00261113577341e-07	RPL12P14	processed_pseudogene	ribosomal protein L12 pseudogene 14 [Source:HGNC Symbol;Acc:HGNC:36495]	Down
ENSG00000114107	203.666666666667	81	1.07773761185969	1.1920057233793e-08	1.00317776954648e-07	CEP70	protein_coding	centrosomal protein 70 [Source:HGNC Symbol;Acc:HGNC:29972]	Up
ENSG00000279641	71.3333333333333	138.666666666667	-1.22361	1.29821741026351e-08	1.08691414538926e-07	ENSG00000279641	TEC	TEC	Down
ENSG00000134762	179.333333333333	66.6666666666667	1.1628	1.31272295983431e-08	1.0972037599729e-07	DSC3	protein_coding	desmocollin 3 [Source:HGNC Symbol;Acc:HGNC:3037]	Up
ENSG00000170448	212.666666666667	87	1.0374093431314	1.47096129304302e-08	1.22378295900416e-07	NFXL1	protein_coding	nuclear transcription factor, X-box binding like 1 [Source:HGNC Symbol;Acc:HGNC:18726]	Up
ENSG00000231131	42.6666666666667	1.33333333333333	4.73670843074362	1.54170683821921e-08	1.28048933996999e-07	LNCAROD	lncRNA	lncRNA activating regulator of DKK1 [Source:HGNC Symbol;Acc:HGNC:50913]	Up
ENSG00000071991	43	3.66666666666667	3.29981315772827	1.59479076023988e-08	1.31959942228871e-07	CDH19	protein_coding	cadherin 19 [Source:HGNC Symbol;Acc:HGNC:1758]	Up
ENSG00000145362	205	82.6666666666667	1.06923034081171	1.72444356186237e-08	1.42094436426504e-07	ANK2	protein_coding	ankyrin 2 [Source:HGNC Symbol;Acc:HGNC:493]	Up
ENSG00000179630	160	56.3333333333333	1.26321	1.78450744295638e-08	1.46434581348479e-07	LACC1	protein_coding	laccase domain containing 1 [Source:HGNC Symbol;Acc:HGNC:26789]	Up
ENSG00000188994	269.666666666667	110.666666666667	1.04685436420548	1.86290476022192e-08	1.52608273937081e-07	ZNF292	protein_coding	zinc finger protein 292 [Source:HGNC Symbol;Acc:HGNC:18410]	Up
ENSG00000235531	159	59	1.17463960663269	1.86359439978696e-08	1.52608273937081e-07	MSC-AS1	lncRNA	MSC antisense RNA 1 [Source:HGNC Symbol;Acc:HGNC:48724]	Up
ENSG00000224251	181.333333333333	70	1.11334253532399	1.96399206154126e-08	1.60299624009356e-07	ENSG00000224251	lncRNA	novel transcript, antisense to AKR1C2	Up
ENSG00000179148	34.3333333333333	84.6666666666667	-1.5492	1.96894143407946e-08	1.60637400608237e-07	ALOXE3	protein_coding	arachidonate lipoxygenase 3 [Source:HGNC Symbol;Acc:HGNC:13743]	Down
ENSG00000286064	46.6666666666667	100.666666666667	-1.36683	2.11722996567326e-08	1.7160478064657e-07	ENSG00000286064	unprocessed_pseudogene	aldo-keto reductase family pseudogene	Down
ENSG00000149308	193.333333333333	76.3333333333333	1.1017292840459	2.12343718919296e-08	1.72037493990689e-07	NPAT	protein_coding	nuclear protein, coactivator of histone transcription [Source:HGNC Symbol;Acc:HGNC:7896]	Up
ENSG00000001631	219	87.6666666666667	1.05920500859738	2.13869376020657e-08	1.73079075725525e-07	KRIT1	protein_coding	KRIT1 ankyrin repeat containing [Source:HGNC Symbol;Acc:HGNC:1573]	Up
ENSG00000225886	200.333333333333	79.6666666666667	1.06903933017925	2.33542899349958e-08	1.88212013556685e-07	ENSG00000225886	lncRNA	novel transcript, antisense to IFI6	Up
ENSG00000103490	102	29.3333333333333	1.53972667419849	2.34906293179517e-08	1.89233784530014e-07	PYCARD	protein_coding	PYD and CARD domain containing [Source:HGNC Symbol;Acc:HGNC:16608]	Up
ENSG00000170382	178	68.3333333333333	1.12207285405604	2.63910855052737e-08	2.11139342800471e-07	LRRN2	protein_coding	leucine rich repeat neuronal 2 [Source:HGNC Symbol;Acc:HGNC:16914]	Up
ENSG00000251432	118	38.3333333333333	1.3737052353972	2.64979567063896e-08	2.1190877044686e-07	LINC02615	lncRNA	long intergenic non-protein coding RNA 2615 [Source:HGNC Symbol;Acc:HGNC:53402]	Up
ENSG00000135205	93	23	1.77271481626434	2.71070540100083e-08	2.16081944822638e-07	CCDC146	protein_coding	coiled-coil domain containing 146 [Source:HGNC Symbol;Acc:HGNC:29296]	Up
ENSG00000187867	63	11.6666666666667	2.16720778770384	2.79790429672865e-08	2.22585085196376e-07	PALM3	protein_coding	paralemmin 3 [Source:HGNC Symbol;Acc:HGNC:33274]	Up
ENSG00000173991	33.6666666666667	80.6666666666667	-1.5243	2.97329738230094e-08	2.35403868289366e-07	TCAP	protein_coding	titin-cap [Source:HGNC Symbol;Acc:HGNC:11610]	Down
ENSG00000166831	114.666666666667	36.6666666666667	1.38915603171064	3.30495247750832e-08	2.601025173896e-07	RBPMS2	protein_coding	RNA binding protein, mRNA processing factor 2 [Source:HGNC Symbol;Acc:HGNC:19098]	Up
ENSG00000232645	91.6666666666667	159.333333333333	-1.04918	3.49577377212304e-08	2.74034587000429e-07	LINC01431	lncRNA	long intergenic non-protein coding RNA 1431 [Source:HGNC Symbol;Acc:HGNC:50744]	Down
ENSG00000071246	157	57.3333333333333	1.21458386383438	3.72764909052643e-08	2.91285999346106e-07	VASH1	protein_coding	vasohibin 1 [Source:HGNC Symbol;Acc:HGNC:19964]	Up
ENSG00000272263	43.6666666666667	94.6666666666667	-1.36258	4.02288565602727e-08	3.12752519467206e-07	ENSG00000272263	lncRNA	novel transcript, antisense to CAND2	Down
ENSG00000165023	8.66666666666667	42.6666666666667	-2.5206	4.1487689750027e-08	3.22286135787563e-07	DIRAS2	protein_coding	DIRAS family GTPase 2 [Source:HGNC Symbol;Acc:HGNC:19323]	Down
ENSG00000246859	65	13	2.07880481214993	4.38188475892933e-08	3.39463258465511e-07	STARD4-AS1	lncRNA	STARD4 antisense RNA 1 [Source:HGNC Symbol;Acc:HGNC:44117]	Up
ENSG00000253552	68.6666666666667	128	-1.15212	4.46018365816064e-08	3.45257881198243e-07	HOXA-AS2	lncRNA	HOXA cluster antisense RNA 2 [Source:HGNC Symbol;Acc:HGNC:43745]	Down
ENSG00000176692	11.3333333333333	50	-2.36267	4.75038820652799e-08	3.66434735136732e-07	FOXC2	protein_coding	forkhead box C2 [Source:HGNC Symbol;Acc:HGNC:3801]	Down
ENSG00000260806	27.6666666666667	74	-1.6525	5.33455154919811e-08	4.08315810038892e-07	PAPOLA-DT	lncRNA	PAPOLA divergent transcript [Source:HGNC Symbol;Acc:HGNC:55380]	Down
ENSG00000088970	254.333333333333	106.333333333333	1.01133833713276	5.40628280102556e-08	4.13327116964552e-07	KIZ	protein_coding	kizuna centrosomal protein [Source:HGNC Symbol;Acc:HGNC:15865]	Up
ENSG00000290883	28.3333333333333	72	-1.60051	5.47439511309132e-08	4.18373043191458e-07	ENSG00000290883	lncRNA	novel transcript	Down
ENSG00000126777	5619	2006.33333333333	1.24993128890933	5.69741872001745e-08	4.3357728553525e-07	KTN1	protein_coding	kinectin 1 [Source:HGNC Symbol;Acc:HGNC:6467]	Up
ENSG00000253669	165	64.3333333333333	1.10698695631671	5.73313396035002e-08	4.36127690555198e-07	GASAL1	lncRNA	growth arrest associated lncRNA 1 [Source:HGNC Symbol;Acc:HGNC:53461]	Up
ENSG00000255135	92.6666666666667	156.333333333333	-1.0133	6.0048248254901e-08	4.55920180023508e-07	EMSY-DT	lncRNA	EMSY divergent transcript [Source:HGNC Symbol;Acc:HGNC:55507]	Down
ENSG00000136630	19.3333333333333	60	-1.88038	6.12013399611899e-08	4.64319166331372e-07	HLX	protein_coding	H2.0 like homeobox [Source:HGNC Symbol;Acc:HGNC:4978]	Down
ENSG00000148513	45.3333333333333	0.333333333333333	6.71566550556142	6.1386139559888e-08	4.65542893775582e-07	ANKRD30A	protein_coding	ankyrin repeat domain 30A [Source:HGNC Symbol;Acc:HGNC:17234]	Up
ENSG00000268655	35.3333333333333	84	-1.49623	6.27431268418165e-08	4.74562275528653e-07	ENSG00000268655	protein_coding	novel protein	Down
ENSG00000103460	13.6666666666667	50.6666666666667	-2.15048	6.32464233173453e-08	4.77806309874535e-07	TOX3	protein_coding	TOX high mobility group box family member 3 [Source:HGNC Symbol;Acc:HGNC:11972]	Down
ENSG00000119547	98.6666666666667	168.333333333333	-1.02317	6.32685118280026e-08	4.77806309874535e-07	ONECUT2	protein_coding	one cut homeobox 2 [Source:HGNC Symbol;Acc:HGNC:8139]	Down
ENSG00000168477	101.666666666667	180	-1.05834	6.38765560983596e-08	4.82030742762821e-07	TNXB	protein_coding	tenascin XB [Source:HGNC Symbol;Acc:HGNC:11976]	Down
ENSG00000101198	96.6666666666667	27.3333333333333	1.55770259809568	6.48695926137218e-08	4.88779672911835e-07	NKAIN4	protein_coding	sodium/potassium transporting ATPase interacting 4 [Source:HGNC Symbol;Acc:HGNC:16191]	Up
ENSG00000103647	81.6666666666667	144.666666666667	-1.07041	6.49731815827138e-08	4.89374050939916e-07	CORO2B	protein_coding	coronin 2B [Source:HGNC Symbol;Acc:HGNC:2256]	Down
ENSG00000259674	23.6666666666667	65	-1.70316	6.68641954472834e-08	5.02594341496156e-07	RPL7AP75	processed_pseudogene	ribosomal protein L7a pseudogene 75 [Source:HGNC Symbol;Acc:HGNC:55898]	Down
ENSG00000144674	1635.66666666667	504.333333333333	1.45910423640163	6.76119793845533e-08	5.07128246735561e-07	GOLGA4	protein_coding	golgin A4 [Source:HGNC Symbol;Acc:HGNC:4427]	Up
ENSG00000141314	73	17.3333333333333	1.80936039583035	7.11837817780781e-08	5.315037818477e-07	RHBDL3	protein_coding	rhomboid like 3 [Source:HGNC Symbol;Acc:HGNC:16502]	Up
ENSG00000185291	154.333333333333	59	1.14174726335775	7.39675000157833e-08	5.50835416470922e-07	IL3RA	protein_coding	interleukin 3 receptor subunit alpha [Source:HGNC Symbol;Acc:HGNC:6012]	Up
ENSG00000189057	141	51.3333333333333	1.21186297501486	7.55978283029987e-08	5.60867932904158e-07	FAM111B	protein_coding	FAM111 trypsin like peptidase B [Source:HGNC Symbol;Acc:HGNC:24200]	Up
ENSG00000137941	114.333333333333	36	1.40565430751279	7.66586101169888e-08	5.68099666220513e-07	TTLL7	protein_coding	tubulin tyrosine ligase like 7 [Source:HGNC Symbol;Acc:HGNC:26242]	Up
ENSG00000228570	70.6666666666667	130.666666666667	-1.14395	7.80364377316313e-08	5.77662105764531e-07	NUTM2E	protein_coding	NUT family member 2E [Source:HGNC Symbol;Acc:HGNC:23448]	Down
ENSG00000076344	107	31.6666666666667	1.50443050988395	7.82169414003356e-08	5.78565867139376e-07	RGS11	protein_coding	regulator of G protein signaling 11 [Source:HGNC Symbol;Acc:HGNC:9993]	Up
ENSG00000114251	38.6666666666667	3.33333333333333	3.26569803089566	8.03599018186209e-08	5.93973617583978e-07	WNT5A	protein_coding	Wnt family member 5A [Source:HGNC Symbol;Acc:HGNC:12784]	Up
ENSG00000154864	41	4.66666666666667	2.89862518862798	8.23117543833923e-08	6.07267613624066e-07	PIEZO2	protein_coding	piezo type mechanosensitive ion channel component 2 [Source:HGNC Symbol;Acc:HGNC:26270]	Up
ENSG00000181790	70.6666666666667	16.6666666666667	1.84209405288024	8.2947231182299e-08	6.11728109638928e-07	ADGRB1	protein_coding	adhesion G protein-coupled receptor B1 [Source:HGNC Symbol;Acc:HGNC:943]	Up
ENSG00000135333	38	2.66666666666667	3.56381351362265	8.34338312482545e-08	6.15087742164746e-07	EPHA7	protein_coding	EPH receptor A7 [Source:HGNC Symbol;Acc:HGNC:3390]	Up
ENSG00000165259	186.333333333333	76.3333333333333	1.04902659046228	8.5419772277083e-08	6.2902612231849e-07	HDX	protein_coding	highly divergent homeobox [Source:HGNC Symbol;Acc:HGNC:26411]	Up
ENSG00000273820	135	48.3333333333333	1.23863621631832	8.68589558689745e-08	6.38437497888132e-07	USP27X	protein_coding	ubiquitin specific peptidase 27 X-linked [Source:HGNC Symbol;Acc:HGNC:13486]	Up
ENSG00000048471	157.333333333333	59.6666666666667	1.1545727282326	8.74173811521244e-08	6.42303747493484e-07	SNX29	protein_coding	sorting nexin 29 [Source:HGNC Symbol;Acc:HGNC:30542]	Up
ENSG00000128268	52	8	2.41959115514077	9.99707755029727e-08	7.31015537814096e-07	MGAT3	protein_coding	beta-1,4-mannosyl-glycoprotein 4-beta-N-acetylglucosaminyltransferase [Source:HGNC Symbol;Acc:HGNC:7046]	Up
ENSG00000259672	61.6666666666667	120.333333333333	-1.20271	1.07349173167528e-07	7.82081563543792e-07	ENSG00000259672	lncRNA	novel transcript	Down
ENSG00000185305	147.666666666667	57	1.12629541503884	1.07542789861577e-07	7.82916252983453e-07	ARL15	protein_coding	ADP ribosylation factor like GTPase 15 [Source:HGNC Symbol;Acc:HGNC:25945]	Up
ENSG00000146267	83.6666666666667	23.3333333333333	1.59898348685729	1.15197486782839e-07	8.34609133823061e-07	FAXC	protein_coding	failed axon connections homolog, metaxin like GST domain containing [Source:HGNC Symbol;Acc:HGNC:20742]	Up
ENSG00000272602	182.333333333333	73.6666666666667	1.06313121066777	1.17809348303517e-07	8.51399263241284e-07	ZNF595	protein_coding	zinc finger protein 595 [Source:HGNC Symbol;Acc:HGNC:27196]	Up
ENSG00000140386	161.666666666667	60.3333333333333	1.19672937409929	1.20634898446751e-07	8.69915072199378e-07	SCAPER	protein_coding	S-phase cyclin A associated protein in the ER [Source:HGNC Symbol;Acc:HGNC:13081]	Up
ENSG00000122507	155.666666666667	60.6666666666667	1.09916115967887	1.39644665923833e-07	9.97555422749806e-07	BBS9	protein_coding	Bardet-Biedl syndrome 9 [Source:HGNC Symbol;Acc:HGNC:30000]	Up
ENSG00000152580	37	3.33333333333333	3.21287	1.43381309083119e-07	1.02314133704161e-06	IGSF10	protein_coding	immunoglobulin superfamily member 10 [Source:HGNC Symbol;Acc:HGNC:26384]	Up
ENSG00000168398	101.666666666667	31	1.44941	1.56284229984079e-07	1.10961803288696e-06	BDKRB2	protein_coding	bradykinin receptor B2 [Source:HGNC Symbol;Acc:HGNC:1030]	Up
ENSG00000277283	72	127	-1.07306	1.56935462712178e-07	1.11384255853297e-06	ENSG00000277283	lncRNA	novel transcript, antisense to RAB35	Down
ENSG00000105472	81.6666666666667	139.333333333333	-1.01932	1.77643371668662e-07	1.25140026649521e-06	CLEC11A	protein_coding	C-type lectin domain containing 11A [Source:HGNC Symbol;Acc:HGNC:10576]	Down
ENSG00000066923	132.666666666667	48	1.21176937459696	1.90844665917813e-07	1.33678995302898e-06	STAG3	protein_coding	stromal antigen 3 [Source:HGNC Symbol;Acc:HGNC:11356]	Up
ENSG00000138944	174.333333333333	72	1.03075552039571	1.92967699220451e-07	1.35022859549909e-06	SHISAL1	protein_coding	shisa like 1 [Source:HGNC Symbol;Acc:HGNC:29335]	Up
ENSG00000184307	181	69.6666666666667	1.14904305171348	2.01802557137056e-07	1.40856478306129e-06	ZDHHC23	protein_coding	zinc finger DHHC-type palmitoyltransferase 23 [Source:HGNC Symbol;Acc:HGNC:28654]	Up
ENSG00000180730	1	26	-4.94832	2.04444051683912e-07	1.42599726049528e-06	SHISA2	protein_coding	shisa family member 2 [Source:HGNC Symbol;Acc:HGNC:20366]	Down
ENSG00000164056	53.3333333333333	107.666666666667	-1.26565	2.05596517239984e-07	1.43252247977729e-06	SPRY1	protein_coding	sprouty RTK signaling antagonist 1 [Source:HGNC Symbol;Acc:HGNC:11269]	Down
ENSG00000123358	115.333333333333	40.3333333333333	1.26703782346802	2.07875222936946e-07	1.44634753073453e-06	NR4A1	protein_coding	nuclear receptor subfamily 4 group A member 1 [Source:HGNC Symbol;Acc:HGNC:7980]	Up
ENSG00000183018	74.6666666666667	132.666666666667	-1.07332	2.10510477426772e-07	1.46162006566664e-06	SPNS2	protein_coding	sphingolipid transporter 2 [Source:HGNC Symbol;Acc:HGNC:26992]	Down
ENSG00000152404	129.666666666667	44.3333333333333	1.29901572376792	2.13033763790935e-07	1.47758607385667e-06	CWF19L2	protein_coding	CWF19 like cell cycle control factor 2 [Source:HGNC Symbol;Acc:HGNC:26508]	Up
ENSG00000213096	176.333333333333	72.6666666666667	1.03372578487524	2.17956076335674e-07	1.50855762268811e-06	ZNF254	protein_coding	zinc finger protein 254 [Source:HGNC Symbol;Acc:HGNC:13047]	Up
ENSG00000166821	121.666666666667	43.6666666666667	1.22063735166787	2.18509380745486e-07	1.51185900216114e-06	PEX11A	protein_coding	peroxisomal biogenesis factor 11 alpha [Source:HGNC Symbol;Acc:HGNC:8852]	Up
ENSG00000205413	6529.66666666667	2062.66666666667	1.43953489348751	2.3881959222888e-07	1.64434386599301e-06	SAMD9	protein_coding	sterile alpha motif domain containing 9 [Source:HGNC Symbol;Acc:HGNC:1348]	Up
ENSG00000197106	150.666666666667	57	1.14791190554731	2.41925540569926e-07	1.66457208515097e-06	SLC6A17	protein_coding	solute carrier family 6 member 17 [Source:HGNC Symbol;Acc:HGNC:31399]	Up
ENSG00000148346	30	72	-1.50961	2.45964980279323e-07	1.69060384953265e-06	LCN2	protein_coding	lipocalin 2 [Source:HGNC Symbol;Acc:HGNC:6526]	Down
ENSG00000174327	139	53	1.14721011429377	2.47320642529075e-07	1.69933215673203e-06	SLC16A13	protein_coding	solute carrier family 16 member 13 [Source:HGNC Symbol;Acc:HGNC:31037]	Up
ENSG00000204406	157.333333333333	61.3333333333333	1.11609489728353	2.59534012714909e-07	1.77463212215038e-06	MBD5	protein_coding	methyl-CpG binding domain protein 5 [Source:HGNC Symbol;Acc:HGNC:20444]	Up
ENSG00000184304	131.333333333333	47.3333333333333	1.2175408539723	2.65528361860455e-07	1.81186748883698e-06	PRKD1	protein_coding	protein kinase D1 [Source:HGNC Symbol;Acc:HGNC:9407]	Up
ENSG00000185442	155.333333333333	60.3333333333333	1.10846644598019	2.65800197927867e-07	1.8130978377249e-06	FAM174B	protein_coding	family with sequence similarity 174 member B [Source:HGNC Symbol;Acc:HGNC:34339]	Up
ENSG00000143494	156.666666666667	63.3333333333333	1.05754849886191	2.66842853103567e-07	1.81958350331448e-06	VASH2	protein_coding	vasohibin 2 [Source:HGNC Symbol;Acc:HGNC:25723]	Up
ENSG00000132688	96	28.6666666666667	1.50580294253424	2.72040359188748e-07	1.85120146862587e-06	NES	protein_coding	nestin [Source:HGNC Symbol;Acc:HGNC:7756]	Up
ENSG00000288066	97.6666666666667	30.3333333333333	1.43146531566413	2.7258413213559e-07	1.85426479171494e-06	ENSG00000288066	lncRNA	novel transcript, antisense to ARL5A	Up
ENSG00000121966	22.6666666666667	61.6666666666667	-1.69169	2.74497252233409e-07	1.86471744495597e-06	CXCR4	protein_coding	C-X-C motif chemokine receptor 4 [Source:HGNC Symbol;Acc:HGNC:2561]	Down
ENSG00000162624	49.3333333333333	8.33333333333333	2.31997518448639	2.83810793481493e-07	1.92468606918004e-06	LHX8	protein_coding	LIM homeobox 8 [Source:HGNC Symbol;Acc:HGNC:28838]	Up
ENSG00000254064	42	90.6666666666667	-1.38424	2.88904081726424e-07	1.95454267586023e-06	PIWIL2-DT	lncRNA	PIWIL2 divergent transcript [Source:HGNC Symbol;Acc:HGNC:55522]	Down
ENSG00000134297	132	45	1.2855649952604	2.9960339194276e-07	2.02071623799596e-06	PLEKHA8P1	transcribed_processed_pseudogene	pleckstrin homology domain containing A8 pseudogene 1 [Source:HGNC Symbol;Acc:HGNC:30222]	Up
ENSG00000251003	162.333333333333	66.6666666666667	1.03626861110781	3.07307763859873e-07	2.06576208467714e-06	ZFPM2-AS1	lncRNA	ZFPM2 antisense RNA 1 [Source:HGNC Symbol;Acc:HGNC:50698]	Up
ENSG00000047410	3271.33333333333	1116	1.32146618493288	3.15089310494143e-07	2.11221798699779e-06	TPR	protein_coding	translocated promoter region, nuclear basket protein [Source:HGNC Symbol;Acc:HGNC:12017]	Up
ENSG00000156687	22.3333333333333	0	6.67047151505587	3.21277418698025e-07	2.15006229290175e-06	UNC5D	protein_coding	unc-5 netrin receptor D [Source:HGNC Symbol;Acc:HGNC:18634]	Up
ENSG00000235269	31.6666666666667	72.6666666666667	-1.44787	3.21967865908321e-07	2.15395523666935e-06	LINC02331	lncRNA	long intergenic non-protein coding RNA 2331 [Source:HGNC Symbol;Acc:HGNC:53251]	Down
ENSG00000080345	1531	597.666666666667	1.12287976211895	3.42196990804957e-07	2.28031230291147e-06	RIF1	protein_coding	replication timing regulatory factor 1 [Source:HGNC Symbol;Acc:HGNC:23207]	Up
ENSG00000113209	13.6666666666667	46	-2.0254	3.48356252762601e-07	2.31796742054899e-06	PCDHB5	protein_coding	protocadherin beta 5 [Source:HGNC Symbol;Acc:HGNC:8690]	Down
ENSG00000152348	190.666666666667	73.6666666666667	1.11122759497405	3.5373013576786e-07	2.34977875902936e-06	ATG10	protein_coding	autophagy related 10 [Source:HGNC Symbol;Acc:HGNC:20315]	Up
ENSG00000275620	99	28.6666666666667	1.55500649115771	3.56226608254024e-07	2.36477643528953e-06	FLJ16779	lncRNA	uncharacterized LOC100192386 [Source:NCBI gene (formerly Entrezgene);Acc:100192386]	Up
ENSG00000276170	4	27.3333333333333	-3.02469	3.64005854835402e-07	2.41156922355668e-06	ENSG00000276170	lncRNA	novel transcript, antisense to ARHGAP23	Down
ENSG00000274213	53	103.666666666667	-1.22731	3.6635106886246e-07	2.42629499267686e-06	ENSG00000274213	lncRNA	novel transcript	Down
ENSG00000163596	108	37	1.2993	3.83942753777757e-07	2.53601934297552e-06	ICA1L	protein_coding	islet cell autoantigen 1 like [Source:HGNC Symbol;Acc:HGNC:14442]	Up
ENSG00000163617	164	66	1.07575153933257	3.93009872874802e-07	2.58900318316493e-06	CCDC191	protein_coding	coiled-coil domain containing 191 [Source:HGNC Symbol;Acc:HGNC:29272]	Up
ENSG00000196335	56.3333333333333	11.3333333333333	2.06522926231134	4.25072606079133e-07	2.78355810043687e-06	STK31	protein_coding	serine/threonine kinase 31 [Source:HGNC Symbol;Acc:HGNC:11407]	Up
ENSG00000203722	77.3333333333333	21.6666666666667	1.59561693488693	4.33622171833254e-07	2.83392332624379e-06	RAET1G	protein_coding	retinoic acid early transcript 1G [Source:HGNC Symbol;Acc:HGNC:16795]	Up
ENSG00000172137	75.6666666666667	131.666666666667	-1.06029	4.3454903218675e-07	2.83904412222537e-06	CALB2	protein_coding	calbindin 2 [Source:HGNC Symbol;Acc:HGNC:1435]	Down
ENSG00000137601	211.666666666667	84.6666666666667	1.09482532915304	4.43949996048035e-07	2.89473517831321e-06	NEK1	protein_coding	NIMA related kinase 1 [Source:HGNC Symbol;Acc:HGNC:7744]	Up
ENSG00000170786	10.6666666666667	42.6666666666667	-2.21891	4.89574467557485e-07	3.17758211921567e-06	SDR16C5	protein_coding	short chain dehydrogenase/reductase family 16C member 5 [Source:HGNC Symbol;Acc:HGNC:30311]	Down
ENSG00000170099	5	30.3333333333333	-2.83285	5.46744979471855e-07	3.52554404243424e-06	SERPINA6	protein_coding	serpin family A member 6 [Source:HGNC Symbol;Acc:HGNC:1540]	Down
ENSG00000241316	106.333333333333	36	1.30744501793687	6.13532395829607e-07	3.92934472324238e-06	SUCLG2-DT	lncRNA	SUCLG2 divergent transcript [Source:HGNC Symbol;Acc:HGNC:49643]	Up
ENSG00000107821	70	126.666666666667	-1.09706	6.66939955335183e-07	4.24258624766687e-06	KAZALD1	protein_coding	Kazal type serine peptidase inhibitor domain 1 [Source:HGNC Symbol;Acc:HGNC:25460]	Down
ENSG00000143341	32.6666666666667	2.66666666666667	3.40932593543229	6.80070883908072e-07	4.32472685050883e-06	HMCN1	protein_coding	hemicentin 1 [Source:HGNC Symbol;Acc:HGNC:19194]	Up
ENSG00000165449	68	121.666666666667	-1.08557	7.32163929650335e-07	4.64258491755553e-06	SLC16A9	protein_coding	solute carrier family 16 member 9 [Source:HGNC Symbol;Acc:HGNC:23520]	Down
ENSG00000250799	0	16	-6.65265	7.54782868233819e-07	4.77988933402932e-06	PRODH2	protein_coding	proline dehydrogenase 2 [Source:HGNC Symbol;Acc:HGNC:17325]	Down
ENSG00000121068	109.333333333333	187	-1.0192	7.5804328002317e-07	4.79900266346404e-06	TBX2	protein_coding	T-box transcription factor 2 [Source:HGNC Symbol;Acc:HGNC:11597]	Down
ENSG00000146592	23.3333333333333	62.3333333333333	-1.67017	8.18694705745027e-07	5.1500550733894e-06	CREB5	protein_coding	cAMP responsive element binding protein 5 [Source:HGNC Symbol;Acc:HGNC:16844]	Down
ENSG00000104043	48	8.33333333333333	2.31447960094932	8.32786365223472e-07	5.22708019921158e-06	ATP8B4	protein_coding	ATPase phospholipid transporting 8B4 (putative) [Source:HGNC Symbol;Acc:HGNC:13536]	Up
ENSG00000167394	105	177.666666666667	-1.02856	8.35542129464383e-07	5.23773862106328e-06	ZNF668	protein_coding	zinc finger protein 668 [Source:HGNC Symbol;Acc:HGNC:25821]	Down
ENSG00000275764	147	60.3333333333333	1.03498757855897	8.65745095648859e-07	5.41165812549961e-06	ENSG00000275764	lncRNA	novel transcript	Up
ENSG00000146350	57.3333333333333	12.6666666666667	1.92755763399914	9.04990540921765e-07	5.64628586617929e-06	TBC1D32	protein_coding	TBC1 domain family member 32 [Source:HGNC Symbol;Acc:HGNC:21485]	Up
ENSG00000123191	104.333333333333	34.6666666666667	1.32064605659252	9.35223904048697e-07	5.81842032515724e-06	ATP7B	protein_coding	ATPase copper transporting beta [Source:HGNC Symbol;Acc:HGNC:870]	Up
ENSG00000145348	203	84	1.04092305988879	9.98564546143601e-07	6.18916304585688e-06	TBCK	protein_coding	TBC1 domain containing kinase [Source:HGNC Symbol;Acc:HGNC:28261]	Up
ENSG00000127863	63.6666666666667	112	-1.07281	1.109400020685e-06	6.82911902105322e-06	TNFRSF19	protein_coding	TNF receptor superfamily member 19 [Source:HGNC Symbol;Acc:HGNC:11915]	Down
ENSG00000158445	72.6666666666667	127.666666666667	-1.05506	1.12444585600371e-06	6.91099843672898e-06	KCNB1	protein_coding	potassium voltage-gated channel subfamily B member 1 [Source:HGNC Symbol;Acc:HGNC:6231]	Down
ENSG00000271533	86.6666666666667	27	1.41786535969015	1.13502232223679e-06	6.97167664532981e-06	ENSG00000271533	lncRNA	novel transcript, sense intronic FTX	Up
ENSG00000173041	111	36.6666666666667	1.38417031824551	1.18410636273325e-06	7.25966045787151e-06	ZNF680	protein_coding	zinc finger protein 680 [Source:HGNC Symbol;Acc:HGNC:26897]	Up
ENSG00000085382	144.333333333333	58.6666666666667	1.04684438807135	1.188766205915e-06	7.28372093194257e-06	HACE1	protein_coding	HECT domain and ankyrin repeat containing E3 ubiquitin protein ligase 1 [Source:HGNC Symbol;Acc:HGNC:21033]	Up
ENSG00000198538	29.6666666666667	2	3.63848400410958	1.21253835529931e-06	7.42248834367244e-06	ZNF28	protein_coding	zinc finger protein 28 [Source:HGNC Symbol;Acc:HGNC:13073]	Up
ENSG00000204584	13.6666666666667	44.3333333333333	-1.95391	1.23267863517527e-06	7.53878699727907e-06	ENSG00000204584	lncRNA	novel transcript, antisense to TAC4	Down
ENSG00000169621	82.6666666666667	25.3333333333333	1.46360797236667	1.31011027094698e-06	7.97295679176305e-06	APLF	protein_coding	aprataxin and PNKP like factor [Source:HGNC Symbol;Acc:HGNC:28724]	Up
ENSG00000136002	118.666666666667	40.6666666666667	1.27095981246403	1.37744660229579e-06	8.35451308783748e-06	ARHGEF4	protein_coding	Rho guanine nucleotide exchange factor 4 [Source:HGNC Symbol;Acc:HGNC:684]	Up
ENSG00000163157	50	94	-1.15834	1.42665318561081e-06	8.62609043675671e-06	TMOD4	protein_coding	tropomodulin 4 [Source:HGNC Symbol;Acc:HGNC:11874]	Down
ENSG00000012817	235.333333333333	2	6.57414848589677	1.45814978596481e-06	8.79149173597722e-06	KDM5D	protein_coding	lysine demethylase 5D [Source:HGNC Symbol;Acc:HGNC:11115]	Up
ENSG00000111788	111	40	1.21570068958689	1.46319787182415e-06	8.81791501154991e-06	ENSG00000111788	unprocessed_pseudogene	DEAD/H (Asp-Glu-Ala-Asp/His) box polypeptide like pseudogene	Up
ENSG00000129355	72.6666666666667	128.666666666667	-1.08749	1.56764102162758e-06	9.40157462834415e-06	CDKN2D	protein_coding	cyclin dependent kinase inhibitor 2D [Source:HGNC Symbol;Acc:HGNC:1790]	Down
ENSG00000134569	148.666666666667	62.3333333333333	1.0125411147613	1.78782925173835e-06	1.06160400622557e-05	LRP4	protein_coding	LDL receptor related protein 4 [Source:HGNC Symbol;Acc:HGNC:6696]	Up
ENSG00000155974	84.6666666666667	25.3333333333333	1.48141912071471	1.81648072076599e-06	1.07797083875535e-05	GRIP1	protein_coding	glutamate receptor interacting protein 1 [Source:HGNC Symbol;Acc:HGNC:18708]	Up
ENSG00000214756	64.3333333333333	115.666666666667	-1.09986	1.89439438605844e-06	1.12051532975311e-05	CSKMT	protein_coding	citrate synthase lysine methyltransferase [Source:HGNC Symbol;Acc:HGNC:33113]	Down
ENSG00000163623	9	35.6666666666667	-2.25874	1.91997237734431e-06	1.13442936961555e-05	NKX6-1	protein_coding	NK6 homeobox 1 [Source:HGNC Symbol;Acc:HGNC:7839]	Down
ENSG00000171564	50.3333333333333	10.6666666666667	2.00129851490007	1.92020883251096e-06	1.13442936961555e-05	FGB	protein_coding	fibrinogen beta chain [Source:HGNC Symbol;Acc:HGNC:3662]	Up
ENSG00000127311	102.333333333333	33.6666666666667	1.37116507496279	1.97530167432611e-06	1.16419966875114e-05	HELB	protein_coding	DNA helicase B [Source:HGNC Symbol;Acc:HGNC:17196]	Up
ENSG00000263069	184.666666666667	77	1.02408828689023	2.01007433506201e-06	1.18341859086354e-05	RNF213-AS1	lncRNA	RNF213 antisense RNA 1 [Source:HGNC Symbol;Acc:HGNC:54402]	Up
ENSG00000164418	17.6666666666667	0	6.3305938356145	2.0103001455176e-06	1.18341859086354e-05	GRIK2	protein_coding	glutamate ionotropic receptor kainate type subunit 2 [Source:HGNC Symbol;Acc:HGNC:4580]	Up
ENSG00000291142	87.6666666666667	28.6666666666667	1.34821975077161	2.14805484826886e-06	1.25741189389355e-05	ENSG00000291142	lncRNA	novel transcript	Up
ENSG00000170458	50.6666666666667	98	-1.20253	2.2039014240336e-06	1.28857979069308e-05	CD14	protein_coding	CD14 molecule [Source:HGNC Symbol;Acc:HGNC:1628]	Down
ENSG00000203711	14.3333333333333	43.6666666666667	-1.88655	2.21607482234556e-06	1.29493292495112e-05	LINC02901	lncRNA	long intergenic non-protein coding RNA 2901 [Source:HGNC Symbol;Acc:HGNC:21179]	Down
ENSG00000139629	107.666666666667	39	1.20255044454944	2.24950488271673e-06	1.31137263748486e-05	GALNT6	protein_coding	polypeptide N-acetylgalactosaminyltransferase 6 [Source:HGNC Symbol;Acc:HGNC:4128]	Up
ENSG00000221867	29.6666666666667	2.66666666666667	3.21367731947197	2.28319521741911e-06	1.3286666880686e-05	MAGEA3	protein_coding	MAGE family member A3 [Source:HGNC Symbol;Acc:HGNC:6801]	Up
ENSG00000077264	61.3333333333333	15.6666666666667	1.70724927679472	2.37298318389475e-06	1.37816168866979e-05	PAK3	protein_coding	p21 (RAC1) activated kinase 3 [Source:HGNC Symbol;Acc:HGNC:8592]	Up
ENSG00000114812	31	68.6666666666667	-1.39998	2.4705881382855e-06	1.43224701291477e-05	VIPR1	protein_coding	vasoactive intestinal peptide receptor 1 [Source:HGNC Symbol;Acc:HGNC:12694]	Down
ENSG00000166839	94.3333333333333	32	1.29773065103884	2.49262434864497e-06	1.4445990556556e-05	ANKDD1A	protein_coding	ankyrin repeat and death domain containing 1A [Source:HGNC Symbol;Acc:HGNC:28002]	Up
ENSG00000082438	115.333333333333	42	1.21745343401917	2.56109818441084e-06	1.48124945795604e-05	COBLL1	protein_coding	cordon-bleu WH2 repeat protein like 1 [Source:HGNC Symbol;Acc:HGNC:23571]	Up
ENSG00000138135	38	78	-1.30439	2.59143446344088e-06	1.497398778183e-05	CH25H	protein_coding	cholesterol 25-hydroxylase [Source:HGNC Symbol;Acc:HGNC:1907]	Down
ENSG00000115355	1449.66666666667	523	1.22933455645811	2.60922878896688e-06	1.50644748121961e-05	CCDC88A	protein_coding	coiled-coil domain containing 88A [Source:HGNC Symbol;Acc:HGNC:25523]	Up
ENSG00000273230	117.333333333333	44.3333333333333	1.14717628146739	2.70616059422372e-06	1.55832369799354e-05	ENSG00000273230	lncRNA	novel transcript	Up
ENSG00000149596	89.3333333333333	29.6666666666667	1.33438535694077	2.72908705335215e-06	1.57106903341624e-05	JPH2	protein_coding	junctophilin 2 [Source:HGNC Symbol;Acc:HGNC:14202]	Up
ENSG00000204922	53	98.3333333333333	-1.15064	2.74987896026418e-06	1.58257851028103e-05	UQCC3	protein_coding	ubiquinol-cytochrome c reductase complex assembly factor 3 [Source:HGNC Symbol;Acc:HGNC:34399]	Down
ENSG00000187800	53.3333333333333	97	-1.12512	2.81174249535106e-06	1.61489727719366e-05	PEAR1	protein_coding	platelet endothelial aggregation receptor 1 [Source:HGNC Symbol;Acc:HGNC:33631]	Down
ENSG00000235703	87.3333333333333	28.6666666666667	1.34465425380463	2.9067396832416e-06	1.66607657364968e-05	EOLA2-DT	lncRNA	EOLA2 divergent transcript [Source:HGNC Symbol;Acc:HGNC:48579]	Up
ENSG00000277938	83	137.666666666667	-1.00402	2.94729148140378e-06	1.68834288476366e-05	ENSG00000277938	lncRNA	novel transcript	Down
ENSG00000115221	87.3333333333333	28	1.38452710479106	3.00100874412565e-06	1.71663246353985e-05	ITGB6	protein_coding	integrin subunit beta 6 [Source:HGNC Symbol;Acc:HGNC:6161]	Up
ENSG00000170160	115	43.3333333333333	1.15440412111682	3.09710955485227e-06	1.76479277720033e-05	CCDC144A	protein_coding	coiled-coil domain containing 144A [Source:HGNC Symbol;Acc:HGNC:29072]	Up
ENSG00000267041	53	97	-1.11964	3.25171226741764e-06	1.84776730651968e-05	ZNF850	protein_coding	zinc finger protein 850 [Source:HGNC Symbol;Acc:HGNC:27994]	Down
ENSG00000075891	35.3333333333333	75.3333333333333	-1.3411	3.26133118388536e-06	1.85163970827128e-05	PAX2	protein_coding	paired box 2 [Source:HGNC Symbol;Acc:HGNC:8616]	Down
ENSG00000175294	14.3333333333333	44	-1.91243	3.30410529721787e-06	1.87431333999395e-05	CATSPER1	protein_coding	cation channel sperm associated 1 [Source:HGNC Symbol;Acc:HGNC:17116]	Down
ENSG00000100060	41.6666666666667	84.3333333333333	-1.28223	3.347024217992e-06	1.89648749239712e-05	MFNG	protein_coding	MFNG O-fucosylpeptide 3-beta-N-acetylglucosaminyltransferase [Source:HGNC Symbol;Acc:HGNC:7038]	Down
ENSG00000231107	6.33333333333333	29.6666666666667	-2.47971	3.35297206315547e-06	1.89931437229187e-05	LINC01508	lncRNA	long intergenic non-protein coding RNA 1508 [Source:HGNC Symbol;Acc:HGNC:51190]	Down
ENSG00000164778	67.3333333333333	120	-1.09619	3.37273703642768e-06	1.90887279870274e-05	EN2	protein_coding	engrailed homeobox 2 [Source:HGNC Symbol;Acc:HGNC:3343]	Down
ENSG00000054938	28	2	3.54313871333198	3.40372304156717e-06	1.92311322676566e-05	CHRDL2	protein_coding	chordin like 2 [Source:HGNC Symbol;Acc:HGNC:24168]	Up
ENSG00000134398	32.6666666666667	69.6666666666667	-1.36765	3.51472837098591e-06	1.97905782549346e-05	ERN2	protein_coding	endoplasmic reticulum to nucleus signaling 2 [Source:HGNC Symbol;Acc:HGNC:16942]	Down
ENSG00000089723	34.3333333333333	73	-1.33453	3.52645253851226e-06	1.98387554897766e-05	OTUB2	protein_coding	OTU deubiquitinase, ubiquitin aldehyde binding 2 [Source:HGNC Symbol;Acc:HGNC:20351]	Down
ENSG00000257354	121.666666666667	43.6666666666667	1.21471047937355	3.55852434605784e-06	1.99917211489109e-05	MIRLET7IHG	lncRNA	MIRLET7I host gene [Source:HGNC Symbol;Acc:HGNC:55478]	Up
ENSG00000272449	17.6666666666667	49	-1.7124	3.59756706533952e-06	2.01881603391815e-05	ENSG00000272449	lncRNA	novel transcript	Down
ENSG00000166148	3.66666666666667	24	-2.95317	3.74797562158439e-06	2.09856549191667e-05	AVPR1A	protein_coding	arginine vasopressin receptor 1A [Source:HGNC Symbol;Acc:HGNC:895]	Down
ENSG00000167912	5	26	-2.65066	3.906448365396e-06	2.18287265642114e-05	TOX-DT	lncRNA	TOX divergent transcript [Source:HGNC Symbol;Acc:HGNC:55935]	Down
ENSG00000227640	61	16	1.69228509098791	3.98438106116687e-06	2.22516505330292e-05	SOX21-AS1	lncRNA	SOX21 antisense divergent transcript 1 [Source:HGNC Symbol;Acc:HGNC:39807]	Up
ENSG00000184384	144.666666666667	61.3333333333333	1.00388165355121	4.11088971186318e-06	2.29258486211424e-05	MAML2	protein_coding	mastermind like transcriptional coactivator 2 [Source:HGNC Symbol;Acc:HGNC:16259]	Up
ENSG00000112655	69.6666666666667	20.3333333333333	1.52121774844908	4.18692216857069e-06	2.33301663114534e-05	PTK7	protein_coding	protein tyrosine kinase 7 (inactive) [Source:HGNC Symbol;Acc:HGNC:9618]	Up
ENSG00000174827	42.3333333333333	82	-1.19708	4.22705548916212e-06	2.35405516403746e-05	PDZK1	protein_coding	PDZ domain containing 1 [Source:HGNC Symbol;Acc:HGNC:8821]	Down
ENSG00000291175	89	30.6666666666667	1.28428432492378	4.23959689457979e-06	2.35838738794527e-05	ENSG00000291175	lncRNA	novel transcript	Up
ENSG00000138411	131.666666666667	52.6666666666667	1.06248083893515	4.24345153806743e-06	2.35986893648449e-05	HECW2	protein_coding	HECT, C2 and WW domain containing E3 ubiquitin protein ligase 2 [Source:HGNC Symbol;Acc:HGNC:29853]	Up
ENSG00000180066	77.3333333333333	130.666666666667	-1.02799	4.3621866098508e-06	2.42385847277796e-05	LINC02870	lncRNA	long intergenic non-protein coding RNA 2870 [Source:HGNC Symbol;Acc:HGNC:27275]	Down
ENSG00000118369	101.666666666667	36	1.25690893101829	4.45285118744837e-06	2.47215608666381e-05	USP35	protein_coding	ubiquitin specific peptidase 35 [Source:HGNC Symbol;Acc:HGNC:20061]	Up
ENSG00000134755	100.666666666667	35	1.28373997912392	4.56705154427144e-06	2.53130173588341e-05	DSC2	protein_coding	desmocollin 2 [Source:HGNC Symbol;Acc:HGNC:3036]	Up
ENSG00000153404	63.3333333333333	17.6666666666667	1.57912389692519	4.65971296543984e-06	2.57761111791113e-05	PLEKHG4B	protein_coding	pleckstrin homology and RhoGEF domain containing G4B [Source:HGNC Symbol;Acc:HGNC:29399]	Up
ENSG00000137726	6.33333333333333	30	-2.46392	5.00219011700739e-06	2.75398510360754e-05	FXYD6	protein_coding	FXYD domain containing ion transport regulator 6 [Source:HGNC Symbol;Acc:HGNC:4030]	Down
ENSG00000079482	109.333333333333	41.6666666666667	1.1322837814602	5.12415802531474e-06	2.81878495760788e-05	OPHN1	protein_coding	oligophrenin 1 [Source:HGNC Symbol;Acc:HGNC:8148]	Up
ENSG00000113231	70.6666666666667	20.3333333333333	1.5653760723472	5.35453622860811e-06	2.93573230424849e-05	PDE8B	protein_coding	phosphodiesterase 8B [Source:HGNC Symbol;Acc:HGNC:8794]	Up
ENSG00000179083	109.333333333333	39.6666666666667	1.19922866617067	5.53989550228689e-06	3.02813990079473e-05	FAM133A	protein_coding	family with sequence similarity 133 member A [Source:HGNC Symbol;Acc:HGNC:26748]	Up
ENSG00000248698	38	5.66666666666667	2.45233801882395	5.61923716034922e-06	3.06558713603299e-05	LINC01085	transcribed_processed_pseudogene	long intergenic non-protein coding RNA 1085 [Source:HGNC Symbol;Acc:HGNC:27198]	Up
ENSG00000161791	101	37.6666666666667	1.16406390103638	5.64058283193107e-06	3.07553826913632e-05	FMNL3	protein_coding	formin like 3 [Source:HGNC Symbol;Acc:HGNC:23698]	Up
ENSG00000162894	16.6666666666667	47	-1.72043	5.66397028902803e-06	3.08574222924522e-05	FCMR	protein_coding	Fc mu receptor [Source:HGNC Symbol;Acc:HGNC:14315]	Down
ENSG00000163536	60.3333333333333	12	2.06890422152028	5.78074849463835e-06	3.14590238819481e-05	SERPINI1	protein_coding	serpin family I member 1 [Source:HGNC Symbol;Acc:HGNC:8943]	Up
ENSG00000205143	19.3333333333333	52	-1.65414	5.81308848539221e-06	3.16176468443532e-05	ARID3C	protein_coding	AT-rich interaction domain 3C [Source:HGNC Symbol;Acc:HGNC:21209]	Down
ENSG00000101096	100.333333333333	36	1.23230005838836	5.82508488511393e-06	3.16568193386068e-05	NFATC2	protein_coding	nuclear factor of activated T cells 2 [Source:HGNC Symbol;Acc:HGNC:7776]	Up
ENSG00000129480	133	52.6666666666667	1.08415080918255	5.89476866198131e-06	3.19928878745146e-05	DTD2	protein_coding	D-aminoacyl-tRNA deacylase 2 [Source:HGNC Symbol;Acc:HGNC:20277]	Up
ENSG00000083097	122.333333333333	50	1.03444846277321	6.10301533517007e-06	3.30403473010068e-05	DOP1A	protein_coding	DOP1 leucine zipper like protein A [Source:HGNC Symbol;Acc:HGNC:21194]	Up
ENSG00000114200	53.3333333333333	13	1.78745800838558	6.14821935291287e-06	3.32668880529503e-05	BCHE	protein_coding	butyrylcholinesterase [Source:HGNC Symbol;Acc:HGNC:983]	Up
ENSG00000261794	94	34.3333333333333	1.20111796309464	6.19629687372904e-06	3.35087209313946e-05	GOLGA8H	protein_coding	golgin A8 family member H [Source:HGNC Symbol;Acc:HGNC:37443]	Up
ENSG00000163993	78.3333333333333	133.666666666667	-1.01377	6.33073643857503e-06	3.41890834546709e-05	S100P	protein_coding	S100 calcium binding protein P [Source:HGNC Symbol;Acc:HGNC:10504]	Down
ENSG00000187726	20.3333333333333	53.3333333333333	-1.67781	6.33487794860882e-06	3.42021251796108e-05	DNAJB13	protein_coding	DnaJ heat shock protein family (Hsp40) member B13 [Source:HGNC Symbol;Acc:HGNC:30718]	Down
ENSG00000183508	60.6666666666667	15.3333333333333	1.74361626362496	6.81032425856083e-06	3.65598138855912e-05	TENT5C	protein_coding	terminal nucleotidyltransferase 5C [Source:HGNC Symbol;Acc:HGNC:24712]	Up
ENSG00000183826	130	54	1.02281832796379	6.8359052366639e-06	3.6687197733155e-05	BTBD9	protein_coding	BTB domain containing 9 [Source:HGNC Symbol;Acc:HGNC:21228]	Up
ENSG00000215421	107.333333333333	39.6666666666667	1.18158738196357	6.84009539773896e-06	3.66997426147917e-05	ZNF407	protein_coding	zinc finger protein 407 [Source:HGNC Symbol;Acc:HGNC:19904]	Up
ENSG00000179299	45.6666666666667	9.66666666666667	1.9727162698715	7.02331827399122e-06	3.75708646204407e-05	NSUN7	protein_coding	NOP2/Sun RNA methyltransferase family member 7 [Source:HGNC Symbol;Acc:HGNC:25857]	Up
ENSG00000173320	130.333333333333	54	1.01476015624374	7.04009340250198e-06	3.76504347219659e-05	STOX2	protein_coding	storkhead box 2 [Source:HGNC Symbol;Acc:HGNC:25450]	Up
ENSG00000272168	79.6666666666667	27	1.3106895963398	7.35234094628417e-06	3.92355931586592e-05	CASC15	lncRNA	cancer susceptibility 15 [Source:HGNC Symbol;Acc:HGNC:28245]	Up
ENSG00000251209	48.6666666666667	11.3333333333333	1.8713982519587	7.51419881415699e-06	4.00346326814513e-05	LINC00923	lncRNA	long intergenic non-protein coding RNA 923 [Source:HGNC Symbol;Acc:HGNC:28088]	Up
ENSG00000180914	153.666666666667	62	1.05892336965629	7.52723450413336e-06	4.00825237345102e-05	OXTR	protein_coding	oxytocin receptor [Source:HGNC Symbol;Acc:HGNC:8529]	Up
ENSG00000100344	49.6666666666667	10.6666666666667	1.95508922362082	7.61880967119937e-06	4.05265845265275e-05	PNPLA3	protein_coding	patatin like phospholipase domain containing 3 [Source:HGNC Symbol;Acc:HGNC:18590]	Up
ENSG00000206530	101.666666666667	39	1.13121787759312	7.69268180758492e-06	4.08318150928322e-05	CFAP44	protein_coding	cilia and flagella associated protein 44 [Source:HGNC Symbol;Acc:HGNC:25631]	Up
ENSG00000215417	73.3333333333333	22	1.49357574585381	7.75561178942779e-06	4.11437905561797e-05	MIR17HG	lncRNA	miR-17-92a-1 cluster host gene [Source:HGNC Symbol;Acc:HGNC:23564]	Up
ENSG00000167588	62	105	-1.0133	7.78610486437234e-06	4.12723979818977e-05	GPD1	protein_coding	glycerol-3-phosphate dehydrogenase 1 [Source:HGNC Symbol;Acc:HGNC:4455]	Down
ENSG00000240771	106.333333333333	41.3333333333333	1.10549341879529	7.86762416086026e-06	4.16676514963143e-05	ARHGEF25	protein_coding	Rho guanine nucleotide exchange factor 25 [Source:HGNC Symbol;Acc:HGNC:30275]	Up
ENSG00000139194	115.666666666667	45	1.09678805933261	8.26349142886774e-06	4.36277989644033e-05	RBP5	protein_coding	retinol binding protein 5 [Source:HGNC Symbol;Acc:HGNC:15847]	Up
ENSG00000165025	6.66666666666667	31	-2.53417	8.50419103366215e-06	4.4791151338956e-05	SYK	protein_coding	spleen associated tyrosine kinase [Source:HGNC Symbol;Acc:HGNC:11491]	Down
ENSG00000279821	50.3333333333333	89.6666666666667	-1.08715	8.74152825824209e-06	4.59800672510668e-05	ENSG00000279821	TEC	TEC	Down
ENSG00000198846	11.3333333333333	36	-1.93058	9.01907896632804e-06	4.73018097018777e-05	TOX	protein_coding	thymocyte selection associated high mobility group box [Source:HGNC Symbol;Acc:HGNC:18988]	Down
ENSG00000185924	22.6666666666667	62	-1.73213	9.30340569969832e-06	4.8689871467721e-05	RTN4RL1	protein_coding	reticulon 4 receptor like 1 [Source:HGNC Symbol;Acc:HGNC:21329]	Down
ENSG00000145248	77.6666666666667	24.3333333333333	1.39899529874953	9.3081506383855e-06	4.87018372941834e-05	SLC10A4	protein_coding	solute carrier family 10 member 4 [Source:HGNC Symbol;Acc:HGNC:22980]	Up
ENSG00000174343	24	1.33333333333333	3.92195577073855	9.74342159218631e-06	5.07513642702126e-05	CHRNA9	protein_coding	cholinergic receptor nicotinic alpha 9 subunit [Source:HGNC Symbol;Acc:HGNC:14079]	Up
ENSG00000272473	32.3333333333333	67.3333333333333	-1.29669	1.06031013199158e-05	5.49978617560125e-05	ENSG00000272473	lncRNA	novel transcript	Down
ENSG00000270194	32	66	-1.3188	1.06138227259341e-05	5.5039061355505e-05	GOLGA4-AS1	lncRNA	GOLGA4 antisense RNA 1 [Source:HGNC Symbol;Acc:HGNC:26469]	Down
ENSG00000197646	76.3333333333333	25.6666666666667	1.3192861574426	1.06907395098353e-05	5.53799317338721e-05	PDCD1LG2	protein_coding	programmed cell death 1 ligand 2 [Source:HGNC Symbol;Acc:HGNC:18731]	Up
ENSG00000169122	22.3333333333333	52.6666666666667	-1.50617	1.09313452191975e-05	5.64933517993956e-05	FAM110B	protein_coding	family with sequence similarity 110 member B [Source:HGNC Symbol;Acc:HGNC:28587]	Down
ENSG00000233757	66.3333333333333	20.3333333333333	1.44960518056823	1.10239812748066e-05	5.68978752143416e-05	ENSG00000233757	protein_coding	novel C2H2 type zinc finger protein	Up
ENSG00000137103	109.333333333333	44	1.06438755359875	1.19830489268616e-05	6.15272722115607e-05	TMEM8B	protein_coding	transmembrane protein 8B [Source:HGNC Symbol;Acc:HGNC:21427]	Up
ENSG00000135144	45.3333333333333	8	2.21099734638736	1.20382566375697e-05	6.17787113299529e-05	DTX1	protein_coding	deltex E3 ubiquitin ligase 1 [Source:HGNC Symbol;Acc:HGNC:3060]	Up
ENSG00000152402	25	1.33333333333333	4.00239900101798	1.21290452776053e-05	6.21962873166149e-05	GUCY1A2	protein_coding	guanylate cyclase 1 soluble subunit alpha 2 [Source:HGNC Symbol;Acc:HGNC:4684]	Up
ENSG00000161643	54.3333333333333	94.6666666666667	-1.05833	1.23142114502621e-05	6.31131215053666e-05	SIGLEC16	protein_coding	sialic acid binding Ig like lectin 16 [Source:HGNC Symbol;Acc:HGNC:24851]	Down
ENSG00000066735	68	19	1.57092929319121	1.23449007686218e-05	6.32213390190354e-05	KIF26A	protein_coding	kinesin family member 26A [Source:HGNC Symbol;Acc:HGNC:20226]	Up
ENSG00000124785	21.6666666666667	51	-1.50395	1.26129748078708e-05	6.45274839796262e-05	NRN1	protein_coding	neuritin 1 [Source:HGNC Symbol;Acc:HGNC:17972]	Down
ENSG00000166963	89.3333333333333	30.6666666666667	1.27056258477019	1.27103314623569e-05	6.49752144355687e-05	MAP1A	protein_coding	microtubule associated protein 1A [Source:HGNC Symbol;Acc:HGNC:6835]	Up
ENSG00000198774	73.3333333333333	22.3333333333333	1.49232535339126	1.30259324784942e-05	6.64342678852963e-05	RASSF9	protein_coding	Ras association domain family member 9 [Source:HGNC Symbol;Acc:HGNC:15739]	Up
ENSG00000245317	56.3333333333333	97.6666666666667	-1.07294	1.32096572778387e-05	6.73186369976089e-05	MRNIP-DT	lncRNA	MRNIP divergent transcript [Source:HGNC Symbol;Acc:HGNC:56030]	Down
ENSG00000042317	120.666666666667	49.3333333333333	1.0499459096995	1.33420016620016e-05	6.78889573394783e-05	SPATA7	protein_coding	spermatogenesis associated 7 [Source:HGNC Symbol;Acc:HGNC:20423]	Up
ENSG00000134207	29.3333333333333	65	-1.41147	1.33982405382335e-05	6.81450759778459e-05	SYT6	protein_coding	synaptotagmin 6 [Source:HGNC Symbol;Acc:HGNC:18638]	Down
ENSG00000257221	12	37.6666666666667	-1.87523	1.37432773229605e-05	6.98052770488524e-05	ENSG00000257221	lncRNA	novel transcript, antisense to SELPLG	Down
ENSG00000198435	67	114.333333333333	-1.05191	1.38012948809915e-05	7.00819918732534e-05	NRARP	protein_coding	NOTCH regulated ankyrin repeat protein [Source:HGNC Symbol;Acc:HGNC:33843]	Down
ENSG00000235609	85.3333333333333	31	1.20666822277392	1.41559297222351e-05	7.18275645153063e-05	ENSG00000235609	lncRNA	novel transcript	Up
ENSG00000085563	3.66666666666667	22	-2.86229	1.47394173412146e-05	7.45780633747432e-05	ABCB1	protein_coding	ATP binding cassette subfamily B member 1 [Source:HGNC Symbol;Acc:HGNC:40]	Down
ENSG00000259363	37.6666666666667	7	2.18119115211734	1.49527774902406e-05	7.54648584214463e-05	ENSG00000259363	lncRNA	novel transcript	Up
ENSG00000105088	91.6666666666667	32.3333333333333	1.26206959391465	1.55665216347156e-05	7.8283124412816e-05	OLFM2	protein_coding	olfactomedin 2 [Source:HGNC Symbol;Acc:HGNC:17189]	Up
ENSG00000104447	12.6666666666667	37.3333333333333	-1.84249	1.58206966823346e-05	7.94403499570004e-05	TRPS1	protein_coding	transcriptional repressor GATA binding 1 [Source:HGNC Symbol;Acc:HGNC:12340]	Down
ENSG00000142920	104.333333333333	41	1.09882102191509	1.60534950338214e-05	8.05684527805847e-05	AZIN2	protein_coding	antizyme inhibitor 2 [Source:HGNC Symbol;Acc:HGNC:29957]	Up
ENSG00000121005	27	2.66666666666667	3.08626227163498	1.61082992445905e-05	8.07616552103499e-05	CRISPLD1	protein_coding	cysteine rich secretory protein LCCL domain containing 1 [Source:HGNC Symbol;Acc:HGNC:18206]	Up
ENSG00000136824	1288.33333333333	538	1.0250037413491	1.63228025448643e-05	8.1795698358517e-05	SMC2	protein_coding	structural maintenance of chromosomes 2 [Source:HGNC Symbol;Acc:HGNC:14011]	Up
ENSG00000071242	19	47.6666666666667	-1.57963	1.66510143635119e-05	8.32929150320218e-05	RPS6KA2	protein_coding	ribosomal protein S6 kinase A2 [Source:HGNC Symbol;Acc:HGNC:10431]	Down
ENSG00000153162	103.333333333333	40.3333333333333	1.09989279049546	1.683312177707e-05	8.41613602428013e-05	BMP6	protein_coding	bone morphogenetic protein 6 [Source:HGNC Symbol;Acc:HGNC:1073]	Up
ENSG00000189195	103	39.6666666666667	1.1125079205178	1.70309706003039e-05	8.50861277733718e-05	BTBD8	protein_coding	BTB domain containing 8 [Source:HGNC Symbol;Acc:HGNC:21019]	Up
ENSG00000165714	93.3333333333333	34.6666666666667	1.19627660225517	1.7893990033782e-05	8.90608162259266e-05	BORCS5	protein_coding	BLOC-1 related complex subunit 5 [Source:HGNC Symbol;Acc:HGNC:17950]	Up
ENSG00000164616	78.3333333333333	26.6666666666667	1.30965909547339	1.79658568868817e-05	8.93960459864958e-05	FBXL21P	transcribed_unitary_pseudogene	F-box and leucine rich repeat protein 21, pseudogene [Source:HGNC Symbol;Acc:HGNC:13600]	Up
ENSG00000117266	99.3333333333333	38	1.15918986707958	1.80180241210494e-05	8.96106050248222e-05	CDK18	protein_coding	cyclin dependent kinase 18 [Source:HGNC Symbol;Acc:HGNC:8751]	Up
ENSG00000106483	14.6666666666667	40.6666666666667	-1.73088	1.82048654151097e-05	9.04490040150261e-05	SFRP4	protein_coding	secreted frizzled related protein 4 [Source:HGNC Symbol;Acc:HGNC:10778]	Down
ENSG00000196368	70	22.6666666666667	1.40025719875968	1.82517801560031e-05	9.0650901532402e-05	NUDT11	protein_coding	nudix hydrolase 11 [Source:HGNC Symbol;Acc:HGNC:18011]	Up
ENSG00000126353	47.3333333333333	10.6666666666667	1.88570403447559	1.86617903182576e-05	9.24872165159784e-05	CCR7	protein_coding	C-C motif chemokine receptor 7 [Source:HGNC Symbol;Acc:HGNC:1608]	Up
ENSG00000131015	59.6666666666667	99.3333333333333	-1.00184	1.8823989818608e-05	9.3244414682872e-05	ULBP2	protein_coding	UL16 binding protein 2 [Source:HGNC Symbol;Acc:HGNC:14894]	Down
ENSG00000135617	69.6666666666667	119	-1.02428	1.9003465439469e-05	9.39924211961155e-05	PRADC1	protein_coding	protease associated domain containing 1 [Source:HGNC Symbol;Acc:HGNC:16047]	Down
ENSG00000213214	13.3333333333333	0	5.90652797507173	1.98057240681747e-05	9.77164602905288e-05	ARHGEF35	protein_coding	Rho guanine nucleotide exchange factor 35 [Source:HGNC Symbol;Acc:HGNC:33846]	Up
ENSG00000012124	13	39	-1.85167	2.09606599257508e-05	0.000102978599322718	CD22	protein_coding	CD22 molecule [Source:HGNC Symbol;Acc:HGNC:1643]	Down
ENSG00000287559	22	51	-1.45748	2.14135337758748e-05	0.000104969237952562	ENSG00000287559	lncRNA	novel transcript, antisense to RBM24	Down
ENSG00000132854	22.6666666666667	1.66666666666667	3.51175542142348	2.17585036678595e-05	0.000106554808196942	KANK4	protein_coding	KN motif and ankyrin repeat domains 4 [Source:HGNC Symbol;Acc:HGNC:27263]	Up
ENSG00000159450	17	43.3333333333333	-1.59887	2.17853430598601e-05	0.000106641634819018	TCHH	protein_coding	trichohyalin [Source:HGNC Symbol;Acc:HGNC:11791]	Down
ENSG00000152270	107.666666666667	42.6666666666667	1.09950040062136	2.28492098488142e-05	0.00011151022367459	PDE3B	protein_coding	phosphodiesterase 3B [Source:HGNC Symbol;Acc:HGNC:8779]	Up
ENSG00000006611	34.6666666666667	73	-1.29505	2.30789519205878e-05	0.000112520541125997	USH1C	protein_coding	USH1 protein network component harmonin [Source:HGNC Symbol;Acc:HGNC:12597]	Down
ENSG00000170801	73.6666666666667	25	1.29590181682973	2.35006520662623e-05	0.000114407573551386	HTRA3	protein_coding	HtrA serine peptidase 3 [Source:HGNC Symbol;Acc:HGNC:30406]	Up
ENSG00000291069	94.3333333333333	35.6666666666667	1.14604045661338	2.35175721600934e-05	0.000114433698580027	BMS1P1	lncRNA	BMS1 pseudogene 1 [Source:NCBI gene (formerly Entrezgene);Acc:399761]	Up
ENSG00000170006	35.3333333333333	6.33333333333333	2.22616807796664	2.37211089570232e-05	0.000115282494438094	TMEM154	protein_coding	transmembrane protein 154 [Source:HGNC Symbol;Acc:HGNC:26489]	Up
ENSG00000181544	77	27.3333333333333	1.25287280917966	2.40563897718086e-05	0.000116825943856278	FANCB	protein_coding	FA complementation group B [Source:HGNC Symbol;Acc:HGNC:3583]	Up
ENSG00000260963	1.33333333333333	16.6666666666667	-3.89125	2.4515879754303e-05	0.000118853417046742	ENSG00000260963	lncRNA	novel transcript	Down
ENSG00000139173	72.6666666666667	22.6666666666667	1.40192232944245	2.46260081816499e-05	0.000119358110122413	TMEM117	protein_coding	transmembrane protein 117 [Source:HGNC Symbol;Acc:HGNC:25308]	Up
ENSG00000136155	3.33333333333333	24	-3.02607	2.51725027224288e-05	0.00012179826732501	SCEL	protein_coding	sciellin [Source:HGNC Symbol;Acc:HGNC:10573]	Down
ENSG00000178852	96.6666666666667	36.3333333333333	1.14820401494677	2.53440558675306e-05	0.000122568457685526	EFCAB13	protein_coding	EF-hand calcium binding domain 13 [Source:HGNC Symbol;Acc:HGNC:26864]	Up
ENSG00000286619	96.6666666666667	38	1.10971456253599	2.5559570873335e-05	0.000123520258460574	ENSG00000286619	lncRNA	novel transcript, antisense to PM20D1	Up
ENSG00000180861	5.66666666666667	25.3333333333333	-2.37855	2.73344769584408e-05	0.000131392539206444	LINC01559	lncRNA	long intergenic non-protein coding RNA 1559 [Source:HGNC Symbol;Acc:HGNC:26598]	Down
ENSG00000160963	34.3333333333333	5.66666666666667	2.34739215281278	2.76092959144817e-05	0.00013255272485942	COL26A1	protein_coding	collagen type XXVI alpha 1 chain [Source:HGNC Symbol;Acc:HGNC:18038]	Up
ENSG00000186493	32	64	-1.25645	2.87594711558785e-05	0.00013767432675853	IRX2-DT	lncRNA	IRX2 divergent transcript [Source:HGNC Symbol;Acc:HGNC:24226]	Down
ENSG00000108961	49	85.6666666666667	-1.05933	3.04218809203511e-05	0.000145036591853486	RANGRF	protein_coding	RAN guanine nucleotide release factor [Source:HGNC Symbol;Acc:HGNC:17679]	Down
ENSG00000105792	67.3333333333333	21.3333333333333	1.39926840213358	3.06351467499017e-05	0.000145912868951383	CFAP69	protein_coding	cilia and flagella associated protein 69 [Source:HGNC Symbol;Acc:HGNC:26107]	Up
ENSG00000224861	46.6666666666667	82.3333333333333	-1.06826	3.2481988927638e-05	0.000153931990111861	YBX1P1	processed_pseudogene	Y-box binding protein 1 pseudogene 1 [Source:HGNC Symbol;Acc:HGNC:8015]	Down
ENSG00000291040	65.3333333333333	20.6666666666667	1.40179190466604	3.42450978157666e-05	0.000161938682891507	CD99P1	lncRNA	CD99 molecule pseudogene 1 [Source:HGNC Symbol;Acc:HGNC:7083]	Up
ENSG00000197405	98.3333333333333	39.6666666666667	1.05256726779085	3.43528991861209e-05	0.000162409684958918	C5AR1	protein_coding	complement C5a receptor 1 [Source:HGNC Symbol;Acc:HGNC:1338]	Up
ENSG00000080493	36.3333333333333	68.6666666666667	-1.1727	3.5027148884785e-05	0.000165360531996832	SLC4A4	protein_coding	solute carrier family 4 member 4 [Source:HGNC Symbol;Acc:HGNC:11030]	Down
ENSG00000269821	52.6666666666667	14.6666666666667	1.60738355688467	3.58221319884023e-05	0.000169033018713259	KCNQ1OT1	lncRNA	KCNQ1 opposite strand/antisense transcript 1 [Source:HGNC Symbol;Acc:HGNC:6295]	Up
ENSG00000164176	24.3333333333333	2.33333333333333	3.14149057749092	3.59051527360356e-05	0.000169384417849042	EDIL3	protein_coding	EGF like repeats and discoidin domains 3 [Source:HGNC Symbol;Acc:HGNC:3173]	Up
ENSG00000169946	34.3333333333333	6.33333333333333	2.19280508628436	3.59280032522148e-05	0.000169429002742152	ZFPM2	protein_coding	zinc finger protein, FOG family member 2 [Source:HGNC Symbol;Acc:HGNC:16700]	Up
ENSG00000186280	37.3333333333333	69.6666666666667	-1.15718	3.68446033118608e-05	0.000173321003800677	KDM4D	protein_coding	lysine demethylase 4D [Source:HGNC Symbol;Acc:HGNC:25498]	Down
ENSG00000047365	61.6666666666667	19	1.45532889870465	3.69320070088283e-05	0.000173608478129539	ARAP2	protein_coding	ArfGAP with RhoGAP domain, ankyrin repeat and PH domain 2 [Source:HGNC Symbol;Acc:HGNC:16924]	Up
ENSG00000163449	37.6666666666667	69.6666666666667	-1.1582	4.02388346308328e-05	0.00018781599321446	TMEM169	protein_coding	transmembrane protein 169 [Source:HGNC Symbol;Acc:HGNC:25130]	Down
ENSG00000165061	26.3333333333333	3.33333333333333	2.78144741559232	4.09764850321309e-05	0.000190899151458486	ZMAT4	protein_coding	zinc finger matrin-type 4 [Source:HGNC Symbol;Acc:HGNC:25844]	Up
ENSG00000261324	71.6666666666667	25.3333333333333	1.25789107887343	4.22601180248094e-05	0.000196740464853925	ENSG00000261324	lncRNA	novel transcript, overlapping HIST4H4	Up
ENSG00000168010	89	34.3333333333333	1.1365295722917	4.31814557350381e-05	0.000200370451313041	ATG16L2	protein_coding	autophagy related 16 like 2 [Source:HGNC Symbol;Acc:HGNC:25464]	Up
ENSG00000259683	31.3333333333333	5.66666666666667	2.20744161609585	4.40588408149483e-05	0.000204059288684431	ENSG00000259683	unprocessed_pseudogene	golgin A6 family-like 9 (GOLGA6L9) pseudogene	Up
ENSG00000254535	12.3333333333333	0	5.88497377215531	4.44230507600784e-05	0.000205649967867818	PABPC4L	protein_coding	poly(A) binding protein cytoplasmic 4 like [Source:HGNC Symbol;Acc:HGNC:31955]	Up
ENSG00000184949	117.666666666667	48	1.04056662058914	4.54138808896572e-05	0.000209844545496436	FAM227A	protein_coding	family with sequence similarity 227 member A [Source:HGNC Symbol;Acc:HGNC:44197]	Up
ENSG00000177283	86	31	1.19958129840136	4.65326486961629e-05	0.000214463759428174	FZD8	protein_coding	frizzled class receptor 8 [Source:HGNC Symbol;Acc:HGNC:4046]	Up
ENSG00000173068	95.6666666666667	37.3333333333333	1.10648618894741	5.03594165262083e-05	0.000230545339026499	BNC2	protein_coding	basonuclin 2 [Source:HGNC Symbol;Acc:HGNC:30988]	Up
ENSG00000168939	44	10.3333333333333	1.87240546194495	5.10991743431642e-05	0.000233715895766275	SPRY3	protein_coding	sprouty RTK signaling antagonist 3 [Source:HGNC Symbol;Acc:HGNC:11271]	Up
ENSG00000134830	32	5.66666666666667	2.26790471332665	5.17439505028028e-05	0.000236283060283545	C5AR2	protein_coding	complement C5a receptor 2 [Source:HGNC Symbol;Acc:HGNC:4527]	Up
ENSG00000165821	47.6666666666667	13	1.63604868698892	5.22285591473319e-05	0.000238221397225304	SALL2	protein_coding	spalt like transcription factor 2 [Source:HGNC Symbol;Acc:HGNC:10526]	Up
ENSG00000259917	23	50.6666666666667	-1.39953	5.29302910874049e-05	0.000241144465535971	HNRNPLP2	unprocessed_pseudogene	heterogeneous nuclear ribonucleoprotein L pseudogene 2 [Source:HGNC Symbol;Acc:HGNC:48747]	Down
ENSG00000213144	14.3333333333333	37.6666666666667	-1.6435	5.30250068015387e-05	0.000241520432221587	ENSG00000213144	processed_pseudogene	PDGFA associated protein 1 (PDAP1) pseudogene	Down
ENSG00000182141	56.6666666666667	16.6666666666667	1.50623811501692	5.33067957150831e-05	0.000242559546174538	ZNF708	protein_coding	zinc finger protein 708 [Source:HGNC Symbol;Acc:HGNC:12945]	Up
ENSG00000087589	48	85	-1.05357	5.62689812305294e-05	0.000255190649344569	CASS4	protein_coding	Cas scaffold protein family member 4 [Source:HGNC Symbol;Acc:HGNC:15878]	Down
ENSG00000272084	6.66666666666667	25	-2.14857	5.86413568413103e-05	0.000265272125523982	ENSG00000272084	lncRNA	novel transcript	Down
ENSG00000168116	98	39.6666666666667	1.04977944045085	5.88565044484202e-05	0.000266123829403962	KIAA1586	protein_coding	KIAA1586 [Source:HGNC Symbol;Acc:HGNC:21360]	Up
ENSG00000171045	95.6666666666667	37.3333333333333	1.09790030996895	5.95789398719715e-05	0.000269144633962117	TSNARE1	protein_coding	t-SNARE domain containing 1 [Source:HGNC Symbol;Acc:HGNC:26437]	Up
ENSG00000168280	52	14.3333333333333	1.59203753431112	6.4169718175865e-05	0.000288370677710007	KIF5C	protein_coding	kinesin family member 5C [Source:HGNC Symbol;Acc:HGNC:6325]	Up
ENSG00000214691	13.3333333333333	36.3333333333333	-1.69271	6.47595007455888e-05	0.000290625498475163	LINC01913	lncRNA	long intergenic non-protein coding RNA 1913 [Source:HGNC Symbol;Acc:HGNC:52732]	Down
ENSG00000115041	25.6666666666667	3.66666666666667	2.57359147929704	6.61029580158956e-05	0.000296386033349225	KCNIP3	protein_coding	potassium voltage-gated channel interacting protein 3 [Source:HGNC Symbol;Acc:HGNC:15523]	Up
ENSG00000140379	23.3333333333333	51	-1.36533	6.65987482748895e-05	0.000298338897462073	BCL2A1	protein_coding	BCL2 related protein A1 [Source:HGNC Symbol;Acc:HGNC:991]	Down
ENSG00000105996	44	77.6666666666667	-1.1013	6.75002279151471e-05	0.000302035693420183	HOXA2	protein_coding	homeobox A2 [Source:HGNC Symbol;Acc:HGNC:5103]	Down
ENSG00000205890	28	55.6666666666667	-1.24598	6.76135957625803e-05	0.000302406348715501	ENSG00000205890	lncRNA	novel transcript, antisense to CCDC64B	Down
ENSG00000149564	28.6666666666667	58	-1.28171	6.80201113708692e-05	0.000304155843373713	ESAM	protein_coding	endothelial cell adhesion molecule [Source:HGNC Symbol;Acc:HGNC:17474]	Down
ENSG00000139865	20.3333333333333	0.666666666666667	4.68623	7.06652612263992e-05	0.000315130157504219	TTC6	protein_coding	tetratricopeptide repeat domain 6 [Source:HGNC Symbol;Acc:HGNC:19739]	Up
ENSG00000162804	62	20.3333333333333	1.34673901625077	7.1030522802431e-05	0.000316616477541259	SNED1	protein_coding	sushi, nidogen and EGF like domains 1 [Source:HGNC Symbol;Acc:HGNC:24696]	Up
ENSG00000123700	35	7	2.08596371232954	7.14005377432573e-05	0.000317979598056696	KCNJ2	protein_coding	potassium inwardly rectifying channel subfamily J member 2 [Source:HGNC Symbol;Acc:HGNC:6263]	Up
ENSG00000129675	46.3333333333333	13	1.58014522769954	7.23082011905409e-05	0.00032173251513554	ARHGEF6	protein_coding	Rac/Cdc42 guanine nucleotide exchange factor 6 [Source:HGNC Symbol;Acc:HGNC:685]	Up
ENSG00000175264	45.3333333333333	12.3333333333333	1.63489	7.28865964957641e-05	0.000323869580525929	CHST1	protein_coding	carbohydrate sulfotransferase 1 [Source:HGNC Symbol;Acc:HGNC:1969]	Up
ENSG00000258815	2	16	-3.23492	7.44427293578582e-05	0.000330265627289992	LINC02820	lncRNA	long intergenic non-protein coding RNA 2820 [Source:HGNC Symbol;Acc:HGNC:54351]	Down
ENSG00000246898	47	80	-1.02526	7.45279010231914e-05	0.000330569456195342	LINC00920	lncRNA	long intergenic non-protein coding RNA 920 [Source:HGNC Symbol;Acc:HGNC:48611]	Down
ENSG00000268104	11.3333333333333	0	5.6577468258271	7.52883071191132e-05	0.000333568793496424	SLC6A14	protein_coding	solute carrier family 6 member 14 [Source:HGNC Symbol;Acc:HGNC:11047]	Up
ENSG00000185565	13	36	-1.69132	7.81421142406608e-05	0.000345440111803894	LSAMP	protein_coding	limbic system associated membrane protein [Source:HGNC Symbol;Acc:HGNC:6705]	Down
ENSG00000144488	37	69	-1.15885	7.82829715717369e-05	0.000345921539520099	ESPNL	protein_coding	espin like [Source:HGNC Symbol;Acc:HGNC:27937]	Down
ENSG00000273014	61.3333333333333	19.6666666666667	1.3788548394118	7.90646162698273e-05	0.000349050809825944	ENSG00000273014	lncRNA	novel transcript	Up
ENSG00000239148	37.6666666666667	7.66666666666667	2.05421240293235	8.23999201638795e-05	0.000362482793365821	U8	snoRNA	U8 small nucleolar RNA [Source:RFAM;Acc:RF00096]	Up
ENSG00000162461	41	72.3333333333333	-1.07926	8.40465818684542e-05	0.000369070880122414	SLC25A34	protein_coding	solute carrier family 25 member 34 [Source:HGNC Symbol;Acc:HGNC:27653]	Down
ENSG00000158458	65.3333333333333	22.3333333333333	1.31688142092538	8.54249881529159e-05	0.000374708500956845	NRG2	protein_coding	neuregulin 2 [Source:HGNC Symbol;Acc:HGNC:7998]	Up
ENSG00000260924	16.6666666666667	40.6666666666667	-1.57116	8.58128496561274e-05	0.000376159933356545	LINC01311	lncRNA	long intergenic non-protein coding RNA 1311 [Source:HGNC Symbol;Acc:HGNC:50503]	Down
ENSG00000213013	28.6666666666667	58	-1.30025	8.70777356591211e-05	0.000381198423352824	RPS15AP36	processed_pseudogene	ribosomal protein S15a pseudogene 36 [Source:HGNC Symbol;Acc:HGNC:36803]	Down
ENSG00000273117	47	83.6666666666667	-1.0914	8.7968019683133e-05	0.000384670750972005	INSIG1-DT	lncRNA	INSIG1 divergent transcript [Source:HGNC Symbol;Acc:HGNC:55155]	Down
ENSG00000054392	109.666666666667	45.3333333333333	1.00629869985618	8.83071070184725e-05	0.000385897966673047	HHAT	protein_coding	hedgehog acyltransferase [Source:HGNC Symbol;Acc:HGNC:18270]	Up
ENSG00000197275	76	28	1.20694135965789	9.14462091659532e-05	0.00039838529961917	RAD54B	protein_coding	RAD54 homolog B [Source:HGNC Symbol;Acc:HGNC:17228]	Up
ENSG00000279159	37.6666666666667	9	1.80691105706374	9.14994189809574e-05	0.000398529461432231	ENSG00000279159	lncRNA	novel transcript, antisense to MTMR3	Up
ENSG00000164796	19	0.666666666666667	4.59138433328019	9.43394449218149e-05	0.000409817996591279	CSMD3	protein_coding	CUB and Sushi multiple domains 3 [Source:HGNC Symbol;Acc:HGNC:19291]	Up
ENSG00000156959	16.6666666666667	40	-1.50748	9.72856554322671e-05	0.000420862971927884	LHFPL4	protein_coding	LHFPL tetraspan subfamily member 4 [Source:HGNC Symbol;Acc:HGNC:29568]	Down
ENSG00000230663	12.6666666666667	0	5.81380530322234	9.75409474577872e-05	0.00042178315393829	FAM224B	lncRNA	family with sequence similarity 224 member B [Source:HGNC Symbol;Acc:HGNC:37737]	Up
ENSG00000234155	34	64.6666666666667	-1.15974	0.000100111143858832	0.000432330858665708	LINC02535	lncRNA	long intergenic non-protein coding RNA 2535 [Source:HGNC Symbol;Acc:HGNC:53569]	Down
ENSG00000290720	44.3333333333333	11.6666666666667	1.6979820344655	0.000100427199890809	0.000433317883388592	ZNF542P	lncRNA	zinc finger protein 542, pseudogene [Source:NCBI gene (formerly Entrezgene);Acc:147947]	Up
ENSG00000066279	1225	444	1.23539122416995	0.000101845117062579	0.000438862284945101	ASPM	protein_coding	assembly factor for spindle microtubules [Source:HGNC Symbol;Acc:HGNC:19048]	Up
ENSG00000183054	33	5	2.41668701926411	0.000102470416987486	0.000441364751055689	RGPD6	protein_coding	RANBP2 like and GRIP domain containing 6 [Source:HGNC Symbol;Acc:HGNC:32419]	Up
ENSG00000143951	78.6666666666667	28.6666666666667	1.18405399239833	0.000105697543880384	0.000454079949409353	WDPCP	protein_coding	WD repeat containing planar cell polarity effector [Source:HGNC Symbol;Acc:HGNC:28027]	Up
ENSG00000157542	28.6666666666667	4.66666666666667	2.33490593139855	0.000108851759224292	0.000466315851746108	KCNJ6	protein_coding	potassium inwardly rectifying channel subfamily J member 6 [Source:HGNC Symbol;Acc:HGNC:6267]	Up
ENSG00000009950	79	30.3333333333333	1.12523905547222	0.000111889335979116	0.000478397551567085	MLXIPL	protein_coding	MLX interacting protein like [Source:HGNC Symbol;Acc:HGNC:12744]	Up
ENSG00000267432	39.6666666666667	9.66666666666667	1.78309466959653	0.000113611646849223	0.000485551912068232	DNAH17-AS1	lncRNA	DNAH17 antisense RNA 1 [Source:HGNC Symbol;Acc:HGNC:48594]	Up
ENSG00000261220	40.6666666666667	72.3333333333333	-1.06892	0.000113965397607596	0.000486853690146404	ST3GAL1-DT	lncRNA	ST3GAL1 divergent transcript [Source:HGNC Symbol;Acc:HGNC:55372]	Down
ENSG00000158220	35.3333333333333	8	1.87448632906686	0.000115220399866198	0.000491684812785334	ESYT3	protein_coding	extended synaptotagmin 3 [Source:HGNC Symbol;Acc:HGNC:24295]	Up
ENSG00000261526	28.3333333333333	55	-1.2173	0.000115673951630659	0.000493407689029225	ENSG00000261526	lncRNA	novel transcript	Down
ENSG00000167874	6	23.6666666666667	-2.25277	0.000116007552666747	0.000494617651910372	TMEM88	protein_coding	transmembrane protein 88 [Source:HGNC Symbol;Acc:HGNC:32371]	Down
ENSG00000183876	54.6666666666667	17.6666666666667	1.3761682719892	0.00011988508093567	0.000509942788974594	ARSI	protein_coding	arylsulfatase family member I [Source:HGNC Symbol;Acc:HGNC:32521]	Up
ENSG00000138798	39	9.33333333333333	1.79909201470378	0.000123931735328059	0.000525350683739249	EGF	protein_coding	epidermal growth factor [Source:HGNC Symbol;Acc:HGNC:3229]	Up
ENSG00000288752	25.3333333333333	50.6666666666667	-1.25766	0.000125284163048236	0.000530516029461844	ENSG00000288752	lncRNA	novel transcript, antisense to RPL30	Down
ENSG00000250509	13.6666666666667	36	-1.67428	0.000125766086436522	0.000532329146628434	ENSG00000250509	lncRNA	novel transcript	Down
ENSG00000107187	13.3333333333333	35	-1.62493	0.000128506306361278	0.00054334715532776	LHX3	protein_coding	LIM homeobox 3 [Source:HGNC Symbol;Acc:HGNC:6595]	Down
ENSG00000162999	64.3333333333333	23	1.23271614554875	0.000129689282697905	0.000547881211551036	DUSP19	protein_coding	dual specificity phosphatase 19 [Source:HGNC Symbol;Acc:HGNC:18894]	Up
ENSG00000166448	53.6666666666667	16	1.48814310255674	0.000130724237218769	0.000552017995111191	TMEM130	protein_coding	transmembrane protein 130 [Source:HGNC Symbol;Acc:HGNC:25429]	Up
ENSG00000277232	5.33333333333333	22	-2.30841	0.000130830955703968	0.000552233198708696	GTSE1-DT	lncRNA	GTSE1 divergent transcript [Source:HGNC Symbol;Acc:HGNC:27163]	Down
ENSG00000054356	26.3333333333333	4.33333333333333	2.34149032851169	0.000134732468685741	0.000566769053343777	PTPRN	protein_coding	protein tyrosine phosphatase receptor type N [Source:HGNC Symbol;Acc:HGNC:9676]	Up
ENSG00000104140	80.3333333333333	31.6666666666667	1.10914221279842	0.000138626331854153	0.000581356781930899	RHOV	protein_coding	ras homolog family member V [Source:HGNC Symbol;Acc:HGNC:18313]	Up
ENSG00000259865	65	23	1.23686768988971	0.000138936892735077	0.000582476382685533	ENSG00000259865	lncRNA	novel transcript	Up
ENSG00000062370	82.3333333333333	32.6666666666667	1.09773780583522	0.000139532549363673	0.000584726099078696	ZNF112	protein_coding	zinc finger protein 112 [Source:HGNC Symbol;Acc:HGNC:12892]	Up
ENSG00000130700	47.3333333333333	13.6666666666667	1.53226205813206	0.00014278330623293	0.000597337806371303	GATA5	protein_coding	GATA binding protein 5 [Source:HGNC Symbol;Acc:HGNC:15802]	Up
ENSG00000141052	20	2	3.06889498493129	0.000143722003737476	0.000600757369072728	MYOCD	protein_coding	myocardin [Source:HGNC Symbol;Acc:HGNC:16067]	Up
ENSG00000137265	35.3333333333333	63.3333333333333	-1.09814	0.000143792880986873	0.000600926831111597	IRF4	protein_coding	interferon regulatory factor 4 [Source:HGNC Symbol;Acc:HGNC:6119]	Down
ENSG00000243650	44.3333333333333	12	1.65954578445226	0.0001453585141914	0.000606574006239192	RN7SL834P	misc_RNA	RNA, 7SL, cytoplasmic 834, pseudogene [Source:HGNC Symbol;Acc:HGNC:46850]	Up
ENSG00000167371	68.3333333333333	24.3333333333333	1.2255008274313	0.000146497581742536	0.00061094117826061	PRRT2	protein_coding	proline rich transmembrane protein 2 [Source:HGNC Symbol;Acc:HGNC:30500]	Up
ENSG00000180596	49.6666666666667	15	1.46655400511202	0.000147137042067112	0.000613478776322336	H2BC4	protein_coding	H2B clustered histone 4 [Source:HGNC Symbol;Acc:HGNC:4757]	Up
ENSG00000287200	49.3333333333333	15	1.45824997048233	0.000147537791573305	0.000615020225857659	ENSG00000287200	lncRNA	novel transcript, antisense to INHBEand GLI1	Up
ENSG00000207864	27.6666666666667	5	2.23597237349034	0.000149079889923309	0.000620795362516464	MIR27B	miRNA	microRNA 27b [Source:HGNC Symbol;Acc:HGNC:31614]	Up
ENSG00000118432	4	19	-2.52032	0.000149148750139396	0.00062095157450847	CNR1	protein_coding	cannabinoid receptor 1 [Source:HGNC Symbol;Acc:HGNC:2159]	Down
ENSG00000288999	31	57.6666666666667	-1.16242	0.00015183032845301	0.000631717491351747	ENSG00000288999	lncRNA	novel transcript	Down
ENSG00000213412	32.3333333333333	7	1.94492042950778	0.000152192283301505	0.000632957577140357	HNRNPA1P33	processed_pseudogene	heterogeneous nuclear ribonucleoprotein A1 pseudogene 33 [Source:HGNC Symbol;Acc:HGNC:44990]	Up
ENSG00000265817	69.3333333333333	24.3333333333333	1.26642840641353	0.000155623494473281	0.000646549035658812	FSBP	protein_coding	fibrinogen silencer binding protein [Source:HGNC Symbol;Acc:HGNC:43653]	Up
ENSG00000176728	10	0	5.4840157388498	0.000155938075486834	0.000647548461270514	TTTY14	lncRNA	testis-specific transcript, Y-linked 14 [Source:HGNC Symbol;Acc:HGNC:18495]	Up
ENSG00000069188	85	34.3333333333333	1.04713714210039	0.000156023676008318	0.000647548461270514	SDK2	protein_coding	sidekick cell adhesion molecule 2 [Source:HGNC Symbol;Acc:HGNC:19308]	Up
ENSG00000100167	50	15.3333333333333	1.45815627895307	0.00015602750293524	0.000647548461270514	SEPTIN3	protein_coding	septin 3 [Source:HGNC Symbol;Acc:HGNC:10750]	Up
ENSG00000286625	9.66666666666667	0	5.49518256250741	0.000156625108601857	0.00064975639294119	ENSG00000286625	lncRNA	novel transcript	Up
ENSG00000005981	61	21.3333333333333	1.2599779632987	0.000157760307016968	0.000653507720974301	ASB4	protein_coding	ankyrin repeat and SOCS box containing 4 [Source:HGNC Symbol;Acc:HGNC:16009]	Up
ENSG00000267226	10.6666666666667	30	-1.74041	0.000162597158109614	0.000671297854312911	MALT1-AS1	lncRNA	MALT1 antisense RNA 1 [Source:HGNC Symbol;Acc:HGNC:55306]	Down
ENSG00000226650	17.6666666666667	40.6666666666667	-1.43881	0.000166204748020051	0.000685049907101373	KIF4B	protein_coding	kinesin family member 4B [Source:HGNC Symbol;Acc:HGNC:6322]	Down
ENSG00000164626	33.6666666666667	63	-1.16584	0.000167065045801657	0.000687737217848092	KCNK5	protein_coding	potassium two pore domain channel subfamily K member 5 [Source:HGNC Symbol;Acc:HGNC:6280]	Down
ENSG00000129451	10	29	-1.77714	0.000168040884395518	0.000691466946196678	KLK10	protein_coding	kallikrein related peptidase 10 [Source:HGNC Symbol;Acc:HGNC:6358]	Down
ENSG00000246228	22	47	-1.3534	0.000178765407694539	0.000731192228168722	CASC8	lncRNA	cancer susceptibility 8 [Source:HGNC Symbol;Acc:HGNC:45129]	Down
ENSG00000145358	45	12.6666666666667	1.56392729666405	0.000181462948582794	0.00074191941145027	DDIT4L	protein_coding	DNA damage inducible transcript 4 like [Source:HGNC Symbol;Acc:HGNC:30555]	Up
ENSG00000286408	15.3333333333333	36.3333333333333	-1.51578	0.000183123103830122	0.000747780986141183	ENSG00000286408	lncRNA	novel transcript	Down
ENSG00000234840	21.6666666666667	3	2.61064155873809	0.000184496737172756	0.000752769488497451	LINC01239	lncRNA	long intergenic non-protein coding RNA 1239 [Source:HGNC Symbol;Acc:HGNC:49796]	Up
ENSG00000155093	37.3333333333333	9.33333333333333	1.76031362745975	0.000186425857021516	0.000760170811391358	PTPRN2	protein_coding	protein tyrosine phosphatase receptor type N2 [Source:HGNC Symbol;Acc:HGNC:9677]	Up
ENSG00000137434	32.3333333333333	61.3333333333333	-1.18222	0.000186646230032113	0.000760765572749711	C6orf52	protein_coding	chromosome 6 open reading frame 52 [Source:HGNC Symbol;Acc:HGNC:20881]	Down
ENSG00000163395	17.6666666666667	1	3.84346306922945	0.000189374700400527	0.000771083954827142	IGFN1	protein_coding	immunoglobulin like and fibronectin type III domain containing 1 [Source:HGNC Symbol;Acc:HGNC:24607]	Up
ENSG00000136514	55.6666666666667	17.6666666666667	1.42795	0.00019002638845432	0.000773419504600703	RTP4	protein_coding	receptor transporter protein 4 [Source:HGNC Symbol;Acc:HGNC:23992]	Up
ENSG00000288611	29.3333333333333	56.6666666666667	-1.1926	0.000193457477053518	0.000785930919391539	NPBWR1	protein_coding	neuropeptides B and W receptor 1 [Source:HGNC Symbol;Acc:HGNC:4522]	Down
ENSG00000175287	17.3333333333333	40	-1.48079	0.000193714919595524	0.000786815427981903	PHYHD1	protein_coding	phytanoyl-CoA dioxygenase domain containing 1 [Source:HGNC Symbol;Acc:HGNC:23396]	Down
ENSG00000015568	66.3333333333333	16.3333333333333	1.70270171657191	0.00019778401776978	0.000802027350665625	RGPD5	protein_coding	RANBP2 like and GRIP domain containing 5 [Source:HGNC Symbol;Acc:HGNC:32418]	Up
ENSG00000181754	41.3333333333333	11.6666666666667	1.57553527272239	0.000198986753901799	0.000806574300806371	AMIGO1	protein_coding	adhesion molecule with Ig like domain 1 [Source:HGNC Symbol;Acc:HGNC:20824]	Up
ENSG00000101098	88.6666666666667	34.6666666666667	1.07588842484964	0.000201556214824379	0.00081548755299349	RIMS4	protein_coding	regulating synaptic membrane exocytosis 4 [Source:HGNC Symbol;Acc:HGNC:16183]	Up
ENSG00000276791	15.3333333333333	37	-1.50909	0.000201647193747082	0.000815689046546038	ENSG00000276791	lncRNA	novel transcript	Down
ENSG00000163508	25.6666666666667	50.6666666666667	-1.24865	0.000202274177789343	0.000817724324046755	EOMES	protein_coding	eomesodermin [Source:HGNC Symbol;Acc:HGNC:3372]	Down
ENSG00000272501	11.3333333333333	30.6666666666667	-1.67772	0.000203317947506707	0.000821608572452135	ENSG00000272501	lncRNA	novel transcript, antisense to HCG27	Down
ENSG00000153064	75.6666666666667	29.6666666666667	1.10160432375987	0.000204848665494083	0.000827287913307296	BANK1	protein_coding	B cell scaffold protein with ankyrin repeats 1 [Source:HGNC Symbol;Acc:HGNC:18233]	Up
ENSG00000064270	15.6666666666667	37.6666666666667	-1.53298	0.00020739961817973	0.000836566694465948	ATP2C2	protein_coding	ATPase secretory pathway Ca2+ transporting 2 [Source:HGNC Symbol;Acc:HGNC:29103]	Down
ENSG00000105855	72.6666666666667	28	1.13153271332155	0.000210203832695146	0.000847187735881615	ITGB8	protein_coding	integrin subunit beta 8 [Source:HGNC Symbol;Acc:HGNC:6163]	Up
ENSG00000154620	9.66666666666667	0	5.4441657596863	0.000213211137159248	0.000857737493092515	TMSB4Y	protein_coding	thymosin beta 4 Y-linked [Source:HGNC Symbol;Acc:HGNC:11882]	Up
ENSG00000138356	47.6666666666667	80.6666666666667	-1.00374	0.000225682841673445	0.000904420677869566	AOX1	protein_coding	aldehyde oxidase 1 [Source:HGNC Symbol;Acc:HGNC:553]	Down
ENSG00000269855	21.3333333333333	46	-1.34149	0.000226506502166548	0.000907128710189865	RNF225	protein_coding	ring finger protein 225 [Source:HGNC Symbol;Acc:HGNC:51249]	Down
ENSG00000136869	21.6666666666667	3	2.62963240824852	0.000230858242954951	0.000923666114864596	TLR4	protein_coding	toll like receptor 4 [Source:HGNC Symbol;Acc:HGNC:11850]	Up
ENSG00000249379	24.6666666666667	4	2.35233321641545	0.000244255295041928	0.000973389204288465	ENSG00000249379	lncRNA	novel transcript	Up
ENSG00000272525	31.6666666666667	60	-1.17119	0.000248319976251011	0.00098853906944459	BTF3-DT	lncRNA	BTF3 divergent transcript [Source:HGNC Symbol;Acc:HGNC:55211]	Down
ENSG00000012504	4	18	-2.4076	0.000253882367713059	0.00100865539952427	NR1H4	protein_coding	nuclear receptor subfamily 1 group H member 4 [Source:HGNC Symbol;Acc:HGNC:7967]	Down
ENSG00000043591	32	58.6666666666667	-1.12163	0.000259410335649521	0.00102896662772955	ADRB1	protein_coding	adrenoceptor beta 1 [Source:HGNC Symbol;Acc:HGNC:285]	Down
ENSG00000183397	64	24	1.16516290386053	0.000263778197317578	0.00104503646213278	TEKTIP1	protein_coding	tektin bundle interacting protein 1 [Source:HGNC Symbol;Acc:HGNC:34496]	Up
ENSG00000166145	18.6666666666667	1.66666666666667	3.19312553913948	0.000264755576862058	0.00104846901290916	SPINT1	protein_coding	serine peptidase inhibitor, Kunitz type 1 [Source:HGNC Symbol;Acc:HGNC:11246]	Up
ENSG00000248932	74.3333333333333	28.3333333333333	1.15382992720075	0.000265413688000273	0.00105067540879245	COPB2-DT	lncRNA	COPB2 divergent transcript [Source:HGNC Symbol;Acc:HGNC:55579]	Up
ENSG00000272121	33.6666666666667	60	-1.0989	0.000279273884863061	0.00110158032362652	ENSG00000272121	lncRNA	novel transcript	Down
ENSG00000232530	36	62.6666666666667	-1.05511	0.000279448965917037	0.00110205147637878	LIF-AS1	lncRNA	LIF antisense RNA 1 [Source:HGNC Symbol;Acc:HGNC:53473]	Down
ENSG00000163611	35.3333333333333	7.33333333333333	1.98564892791809	0.000284143457760578	0.00111865848219727	SPICE1	protein_coding	spindle and centriole associated protein 1 [Source:HGNC Symbol;Acc:HGNC:25083]	Up
ENSG00000267073	1	12.6666666666667	-3.93413	0.000288521343245702	0.00113444209772809	ENSG00000267073	lncRNA	novel transcript	Down
ENSG00000133401	51	16.3333333333333	1.39469541631264	0.000289339863567587	0.00113710214933537	PDZD2	protein_coding	PDZ domain containing 2 [Source:HGNC Symbol;Acc:HGNC:18486]	Up
ENSG00000121210	89.3333333333333	36.3333333333333	1.02973246254814	0.000294874876112621	0.00115666859820097	TMEM131L	protein_coding	transmembrane 131 like [Source:HGNC Symbol;Acc:HGNC:29146]	Up
ENSG00000145242	48.3333333333333	15	1.44713950005231	0.000297257078073638	0.00116509011863092	EPHA5	protein_coding	EPH receptor A5 [Source:HGNC Symbol;Acc:HGNC:3389]	Up
ENSG00000151917	94.6666666666667	39.3333333333333	1.02207014361839	0.000307832546634648	0.00120249554649689	BEND6	protein_coding	BEN domain containing 6 [Source:HGNC Symbol;Acc:HGNC:20871]	Up
ENSG00000117009	39.6666666666667	11.3333333333333	1.56259904893952	0.000313705333256661	0.00122372313530214	KMO	protein_coding	kynurenine 3-monooxygenase [Source:HGNC Symbol;Acc:HGNC:6381]	Up
ENSG00000236871	45.6666666666667	13	1.54835019365762	0.000313760906870592	0.00122372313530214	LINC00106	lncRNA	long intergenic non-protein coding RNA 106 [Source:HGNC Symbol;Acc:HGNC:31843]	Up
ENSG00000116990	21.6666666666667	45	-1.30349	0.000315760184147506	0.00123079368118417	MYCL	protein_coding	MYCL proto-oncogene, bHLH transcription factor [Source:HGNC Symbol;Acc:HGNC:7555]	Down
ENSG00000099998	17.6666666666667	1.33333333333333	3.46831322372452	0.000322966547348445	0.00125739865102699	GGT5	protein_coding	gamma-glutamyltransferase 5 [Source:HGNC Symbol;Acc:HGNC:4260]	Up
ENSG00000234456	31.3333333333333	6.66666666666667	1.94756545919333	0.000326128755346748	0.0012682144708802	MAGI2-AS3	lncRNA	MAGI2 antisense RNA 3 [Source:HGNC Symbol;Acc:HGNC:40862]	Up
ENSG00000154263	24.3333333333333	47.3333333333333	-1.23104	0.000338710580404289	0.00131276029881208	ABCA10	protein_coding	ATP binding cassette subfamily A member 10 [Source:HGNC Symbol;Acc:HGNC:30]	Down
ENSG00000260633	34.3333333333333	60	-1.06393	0.000341700145605095	0.00132279425137607	ENSG00000260633	lncRNA	novel transcript	Down
ENSG00000288983	31.3333333333333	57.6666666666667	-1.11808	0.000342948621070886	0.00132710866083086	ENSG00000288983	lncRNA	novel transcript	Down
ENSG00000164330	51.6666666666667	17	1.35650492063357	0.000344149414179578	0.00133123525590378	EBF1	protein_coding	EBF transcription factor 1 [Source:HGNC Symbol;Acc:HGNC:3126]	Up
ENSG00000238840	41.3333333333333	11.6666666666667	1.54789970701229	0.000348656911601355	0.00134761849012902	U8	snoRNA	U8 small nucleolar RNA [Source:RFAM;Acc:RF00096]	Up
ENSG00000288538	23.3333333333333	4	2.29471073699366	0.000354521544905388	0.00136788416108898	ENSG00000288538	lncRNA	novel transcript, antisense to KCTD21	Up
ENSG00000011677	18	2	2.95160695884562	0.000360681109734605	0.00138975532050823	GABRA3	protein_coding	gamma-aminobutyric acid type A receptor subunit alpha3 [Source:HGNC Symbol;Acc:HGNC:4077]	Up
ENSG00000147689	23.3333333333333	4	2.3247491648972	0.000371669232244061	0.00142820481503833	FAM83A	protein_coding	family with sequence similarity 83 member A [Source:HGNC Symbol;Acc:HGNC:28210]	Up
ENSG00000145040	79.3333333333333	33	1.0029052728552	0.000372362321230037	0.00143031320947175	UCN2	protein_coding	urocortin 2 [Source:HGNC Symbol;Acc:HGNC:18414]	Up
ENSG00000205517	47.6666666666667	15.6666666666667	1.3482532638558	0.000374734294085751	0.00143830878348085	RGL3	protein_coding	ral guanine nucleotide dissociation stimulator like 3 [Source:HGNC Symbol;Acc:HGNC:30282]	Up
ENSG00000274825	4.66666666666667	20	-2.32248	0.000376693585134876	0.00144526888009622	ENSG00000274825	lncRNA	novel transcript	Down
ENSG00000139329	12.6666666666667	0.333333333333333	4.90922349846659	0.000378160954912333	0.00145061780709884	LUM	protein_coding	lumican [Source:HGNC Symbol;Acc:HGNC:6724]	Up
ENSG00000229425	40.3333333333333	10.6666666666667	1.67562280804964	0.000378613335476542	0.00145179085606946	ENSG00000229425	lncRNA	novel transcript	Up
ENSG00000272463	21.3333333333333	3.33333333333333	2.44095072537693	0.000382316895889794	0.00146429145218115	ENSG00000272463	lncRNA	novel transcript	Up
ENSG00000241935	33.6666666666667	60.6666666666667	-1.10333	0.000383921603992222	0.00146958513110762	HOGA1	protein_coding	4-hydroxy-2-oxoglutarate aldolase 1 [Source:HGNC Symbol;Acc:HGNC:25155]	Down
ENSG00000290696	20.6666666666667	3	2.55697480743388	0.000386170278313386	0.0014767658384382	POM121L9P	lncRNA	POM121 transmembrane nucleoporin like 9, pseudogene [Source:HGNC Symbol;Acc:HGNC:30080]	Up
ENSG00000038295	2	13.6666666666667	-3.02296	0.000386521817077208	0.00147782487444169	TLL1	protein_coding	tolloid like 1 [Source:HGNC Symbol;Acc:HGNC:11843]	Down
ENSG00000131409	59	21.6666666666667	1.18512460198224	0.000392257504297197	0.00149744245569921	LRRC4B	protein_coding	leucine rich repeat containing 4B [Source:HGNC Symbol;Acc:HGNC:25042]	Up
ENSG00000072163	26	5.33333333333333	2.02863516971074	0.000395144443925888	0.00150759173530969	LIMS2	protein_coding	LIM zinc finger domain containing 2 [Source:HGNC Symbol;Acc:HGNC:16084]	Up
ENSG00000284657	1.33333333333333	12.3333333333333	-3.43742	0.000400833955094159	0.00152753363148522	ENSG00000284657	lncRNA	novel transcript	Down
ENSG00000269958	67	25.3333333333333	1.17176397927165	0.000406882200114222	0.00154939052327232	ENSG00000269958	lncRNA	novel transcript, sense intronic to KLC1	Up
ENSG00000125895	58	20	1.32528618320758	0.000407937897503122	0.00155281356872393	TMEM74B	protein_coding	transmembrane protein 74B [Source:HGNC Symbol;Acc:HGNC:15893]	Up
ENSG00000288833	25.6666666666667	49.6666666666667	-1.21185	0.000411994602391514	0.00156644934333464	ENSG00000288833	lncRNA	novel transcript	Down
ENSG00000213782	34.3333333333333	7.66666666666667	1.86298829889889	0.000417244968298762	0.00158458695878646	DDX47	protein_coding	DEAD-box helicase 47 [Source:HGNC Symbol;Acc:HGNC:18682]	Up
ENSG00000134709	27	53	-1.19922	0.000418086900543397	0.00158748004846927	HOOK1	protein_coding	hook microtubule tethering protein 1 [Source:HGNC Symbol;Acc:HGNC:19884]	Down
ENSG00000153291	54	18.6666666666667	1.27536904197607	0.000429119464664541	0.00162490180920241	SLC25A27	protein_coding	solute carrier family 25 member 27 [Source:HGNC Symbol;Acc:HGNC:21065]	Up
ENSG00000289406	3	15.3333333333333	-2.6183	0.000430869947969347	0.00163026528462639	ENSG00000289406	lncRNA	novel transcript, antisense to LTA	Down
ENSG00000259820	65	24.3333333333333	1.15241572217193	0.000430918725342206	0.00163026528462639	MIR30DHG	lncRNA	MIR30D and MIR30B host gene [Source:HGNC Symbol;Acc:HGNC:56081]	Up
ENSG00000169252	30	54.6666666666667	-1.12484	0.00044266339850404	0.00166959620353514	ADRB2	protein_coding	adrenoceptor beta 2 [Source:HGNC Symbol;Acc:HGNC:286]	Down
ENSG00000104826	11.6666666666667	29.3333333333333	-1.60911	0.000444131867528681	0.00167481594591198	LHB	protein_coding	luteinizing hormone subunit beta [Source:HGNC Symbol;Acc:HGNC:6584]	Down
ENSG00000095303	30	54.3333333333333	-1.09665	0.000447648281751164	0.00168743383695696	PTGS1	protein_coding	prostaglandin-endoperoxide synthase 1 [Source:HGNC Symbol;Acc:HGNC:9604]	Down
ENSG00000232233	19.3333333333333	41	-1.33192	0.000454527396570892	0.00171141098625219	LINC02043	lncRNA	long intergenic non-protein coding RNA 2043 [Source:HGNC Symbol;Acc:HGNC:52883]	Down
ENSG00000160191	49.6666666666667	83	-1.00015	0.000458096986778692	0.00172354097076906	PDE9A	protein_coding	phosphodiesterase 9A [Source:HGNC Symbol;Acc:HGNC:8795]	Down
ENSG00000211454	8	24.3333333333333	-1.86612	0.000458999152485287	0.00172595182452184	AKR7L	protein_coding	aldo-keto reductase family 7 like (gene/pseudogene) [Source:HGNC Symbol;Acc:HGNC:24056]	Down
ENSG00000204623	80.6666666666667	32.3333333333333	1.08097488475502	0.000461101061715995	0.0017328687026242	POLR1HASP	transcribed_unitary_pseudogene	POLR1H antisense, pseudogene [Source:HGNC Symbol;Acc:HGNC:13924]	Up
ENSG00000167971	49.6666666666667	17	1.29879500272494	0.000467093985568352	0.00175306266770055	CASKIN1	protein_coding	CASK interacting protein 1 [Source:HGNC Symbol;Acc:HGNC:20879]	Up
ENSG00000228492	41.3333333333333	12.3333333333333	1.47413261942141	0.000469050739777962	0.00175940657153222	RAB11FIP1P1	processed_pseudogene	RAB11 family interacting protein 1 pseudogene 1 [Source:HGNC Symbol;Acc:HGNC:42366]	Up
ENSG00000215808	15.6666666666667	0.666666666666667	4.29980652271872	0.000478731212136875	0.00179334088147113	LINC01139	lncRNA	long intergenic non-protein coding RNA 1139 [Source:HGNC Symbol;Acc:HGNC:27924]	Up
ENSG00000205922	2.33333333333333	14	-2.84838	0.00048363802158166	0.0018100104986796	ONECUT3	protein_coding	one cut homeobox 3 [Source:HGNC Symbol;Acc:HGNC:13399]	Down
ENSG00000135315	82.6666666666667	31	1.17690135377314	0.000490632047306107	0.00183376041982767	CEP162	protein_coding	centrosomal protein 162 [Source:HGNC Symbol;Acc:HGNC:21107]	Up
ENSG00000273391	9.66666666666667	29	-1.79253	0.000502843601200116	0.00187656912135891	ENSG00000273391	lncRNA	novel transcript, antisense to LUC7L2	Down
ENSG00000123892	40	11.6666666666667	1.56138496653902	0.000504721484918032	0.00188286777678744	RAB38	protein_coding	RAB38, member RAS oncogene family [Source:HGNC Symbol;Acc:HGNC:9776]	Up
ENSG00000115604	68	27	1.08096555707121	0.000521463146554792	0.00193838683995194	IL18R1	protein_coding	interleukin 18 receptor 1 [Source:HGNC Symbol;Acc:HGNC:5988]	Up
ENSG00000244122	39.6666666666667	11.6666666666667	1.54185774783994	0.000543385644627266	0.00201194882886383	UGT1A7	protein_coding	UDP glucuronosyltransferase family 1 member A7 [Source:HGNC Symbol;Acc:HGNC:12539]	Up
ENSG00000174899	32.6666666666667	8.66666666666667	1.67407832842875	0.000549761215870137	0.00203099961304952	SLC66A1L	transcribed_unitary_pseudogene	solute carrier family 66 member 1 like [Source:HGNC Symbol;Acc:HGNC:25146]	Up
ENSG00000236017	49.6666666666667	17	1.31196277585961	0.00055067343665323	0.0020339903238232	ASMTL-AS1	lncRNA	ASMTL antisense RNA 1 [Source:HGNC Symbol;Acc:HGNC:25811]	Up
ENSG00000165617	34	9	1.66948340199252	0.000553177532500031	0.00204209723095287	DACT1	protein_coding	dishevelled binding antagonist of beta catenin 1 [Source:HGNC Symbol;Acc:HGNC:17748]	Up
ENSG00000146966	41.6666666666667	13	1.41740721125971	0.000556478142181651	0.00205275149319857	DENND2A	protein_coding	DENN domain containing 2A [Source:HGNC Symbol;Acc:HGNC:22212]	Up
ENSG00000172817	37	10.6666666666667	1.54010378227468	0.000557451200051022	0.00205519278276767	CYP7B1	protein_coding	cytochrome P450 family 7 subfamily B member 1 [Source:HGNC Symbol;Acc:HGNC:2652]	Up
ENSG00000276449	33.6666666666667	59.6666666666667	-1.11136	0.000561038542745341	0.00206726422865373	ENSG00000276449	lncRNA	novel transcript	Down
ENSG00000092098	45.3333333333333	14.6666666666667	1.36076726415558	0.00056460681037105	0.00207847915009109	RNF31	protein_coding	ring finger protein 31 [Source:HGNC Symbol;Acc:HGNC:16031]	Up
ENSG00000181449	67.3333333333333	27.3333333333333	1.05575668661961	0.000575295484465686	0.00211546839646942	SOX2	protein_coding	SRY-box transcription factor 2 [Source:HGNC Symbol;Acc:HGNC:11195]	Up
ENSG00000168925	34.6666666666667	60	-1.06125	0.000578001969403665	0.00212423766454865	CTRB1	protein_coding	chymotrypsinogen B1 [Source:HGNC Symbol;Acc:HGNC:2521]	Down
ENSG00000165633	32.6666666666667	8.66666666666667	1.66990933994448	0.000588178428438542	0.0021580341709463	VSTM4	protein_coding	V-set and transmembrane domain containing 4 [Source:HGNC Symbol;Acc:HGNC:26470]	Up
ENSG00000171388	32	59	-1.12967	0.000589611326525846	0.00216249042161646	APLN	protein_coding	apelin [Source:HGNC Symbol;Acc:HGNC:16665]	Down
ENSG00000241288	16	1.66666666666667	3.03697572489978	0.000594655779392475	0.00217897453458852	LINC02614	lncRNA	long intergenic non-protein coding RNA 2614 [Source:HGNC Symbol;Acc:HGNC:54072]	Up
ENSG00000287114	9.66666666666667	26	-1.69757	0.000615494042513547	0.00224784688203371	ENSG00000287114	lncRNA	novel transcript	Down
ENSG00000240207	45.3333333333333	14	1.41529040296179	0.000623216677059709	0.00227353575614655	ENSG00000240207	lncRNA	novel transcript, antisense to RARRES1	Up
ENSG00000271737	14.3333333333333	33.3333333333333	-1.48301	0.000626283689402795	0.00228346283883305	ENSG00000271737	lncRNA	novel transcript	Down
ENSG00000261799	31.6666666666667	7.66666666666667	1.76770023012015	0.000626597560409571	0.00228385421522042	ENSG00000261799	lncRNA	novel transcript	Up
ENSG00000182168	20.3333333333333	3.33333333333333	2.39002732584624	0.00063030792147639	0.0022965575721906	UNC5C	protein_coding	unc-5 netrin receptor C [Source:HGNC Symbol;Acc:HGNC:12569]	Up
ENSG00000141668	1.66666666666667	12.3333333333333	-3.14181	0.000644583795161212	0.00234328507952807	CBLN2	protein_coding	cerebellin 2 precursor [Source:HGNC Symbol;Acc:HGNC:1544]	Down
ENSG00000226913	20.6666666666667	42	-1.28401	0.000647600818565822	0.00235295755960572	BSN-DT	lncRNA	BSN divergent transcript [Source:HGNC Symbol;Acc:HGNC:42445]	Down
ENSG00000169918	24	4.66666666666667	2.08371545443453	0.000653738363782189	0.00237395109957129	OTUD7A	protein_coding	OTU deubiquitinase 7A [Source:HGNC Symbol;Acc:HGNC:20718]	Up
ENSG00000157570	49.6666666666667	17.3333333333333	1.25820940375274	0.000669579476370192	0.00242747068949801	TSPAN18	protein_coding	tetraspanin 18 [Source:HGNC Symbol;Acc:HGNC:20660]	Up
ENSG00000222047	8.33333333333333	25	-1.84764	0.000669917287364651	0.00242812642128898	C10orf55	lncRNA	chromosome 10 putative open reading frame 55 [Source:HGNC Symbol;Acc:HGNC:31008]	Down
ENSG00000285077	27	6.33333333333333	1.85749510838014	0.000674333239174219	0.0024409446022375	ARHGAP11B	protein_coding	Rho GTPase activating protein 11B [Source:HGNC Symbol;Acc:HGNC:15782]	Up
ENSG00000275131	29.3333333333333	7.33333333333333	1.74634295701096	0.000689898034460975	0.00249337532651659	PDE4DIPP2	transcribed_unprocessed_pseudogene	PDE4DIP pseudogene 2 [Source:HGNC Symbol;Acc:HGNC:55081]	Up
ENSG00000153707	66.3333333333333	25.6666666666667	1.12787609525692	0.000725503514605472	0.0026149015867576	PTPRD	protein_coding	protein tyrosine phosphatase receptor type D [Source:HGNC Symbol;Acc:HGNC:9668]	Up
ENSG00000262408	34	58.3333333333333	-1.02625	0.000725820558542238	0.00261556839078828	ENSG00000262408	processed_pseudogene	family with sequence similarity 89, member B (FAM89B) pseudogene	Down
ENSG00000169851	15.3333333333333	1.33333333333333	3.2722324695292	0.00073487158799126	0.00264481673083555	PCDH7	protein_coding	protocadherin 7 [Source:HGNC Symbol;Acc:HGNC:8659]	Up
ENSG00000136918	10	27	-1.69549	0.000736357674503287	0.00264968377370311	WDR38	protein_coding	WD repeat domain 38 [Source:HGNC Symbol;Acc:HGNC:23745]	Down
ENSG00000271576	30.6666666666667	53.3333333333333	-1.07274	0.000741874216756413	0.00266517706922883	PRKACB-DT	lncRNA	PRKACB divergent transcript [Source:HGNC Symbol;Acc:HGNC:55245]	Down
ENSG00000291133	71.3333333333333	29.6666666666667	1.03333252930982	0.000744462841794603	0.00267399173764448	ENSG00000291133	lncRNA	novel transcript	Up
ENSG00000212127	22.3333333333333	4.33333333333333	2.11689522482311	0.000744634267549468	0.00267412258989982	TAS2R14	protein_coding	taste 2 receptor member 14 [Source:HGNC Symbol;Acc:HGNC:14920]	Up
ENSG00000117480	22.3333333333333	44	-1.22625	0.000745826459561441	0.00267791849509744	FAAH	protein_coding	fatty acid amide hydrolase [Source:HGNC Symbol;Acc:HGNC:3553]	Down
ENSG00000173762	20.3333333333333	3.33333333333333	2.34058266934492	0.000747809832170144	0.00268406685367972	CD7	protein_coding	CD7 molecule [Source:HGNC Symbol;Acc:HGNC:1695]	Up
ENSG00000161835	23	45.6666666666667	-1.23519	0.000750666902395519	0.00269334552971433	TAMALIN	protein_coding	trafficking regulator and scaffold protein tamalin [Source:HGNC Symbol;Acc:HGNC:18707]	Down
ENSG00000221843	56.6666666666667	21.3333333333333	1.15276559253529	0.000755796951993853	0.00270978856507624	C2orf16	protein_coding	chromosome 2 open reading frame 16 [Source:HGNC Symbol;Acc:HGNC:25275]	Up
ENSG00000169896	26	47.3333333333333	-1.13344	0.000756126423356487	0.00271047924724369	ITGAM	protein_coding	integrin subunit alpha M [Source:HGNC Symbol;Acc:HGNC:6149]	Down
ENSG00000287887	22.6666666666667	4.33333333333333	2.13773517318979	0.000766228959445959	0.00274272306788309	ENSG00000287887	lncRNA	novel transcript	Up
ENSG00000125998	23.3333333333333	45.3333333333333	-1.19141	0.000776317480457001	0.00277432310488413	FAM83C	protein_coding	family with sequence similarity 83 member C [Source:HGNC Symbol;Acc:HGNC:16121]	Down
ENSG00000144642	52.6666666666667	18.3333333333333	1.30796208757879	0.00077837746861788	0.00278068156462607	RBMS3	protein_coding	RNA binding motif single stranded interacting protein 3 [Source:HGNC Symbol;Acc:HGNC:13427]	Up
ENSG00000224616	70.3333333333333	29.3333333333333	1.01204184444948	0.000779504410217974	0.00278370341842579	RTCA-AS1	lncRNA	RTCA antisense RNA 1 [Source:HGNC Symbol;Acc:HGNC:50573]	Up
ENSG00000123689	27	6	1.93963449149254	0.00078129296036474	0.0027894360803334	G0S2	protein_coding	G0/G1 switch 2 [Source:HGNC Symbol;Acc:HGNC:30229]	Up
ENSG00000134253	61.6666666666667	24.3333333333333	1.0865900122878	0.000803855771939668	0.00286292322660066	TRIM45	protein_coding	tripartite motif containing 45 [Source:HGNC Symbol;Acc:HGNC:19018]	Up
ENSG00000163328	64.6666666666667	25.6666666666667	1.09972997967418	0.000807096196002969	0.00287291438393941	GPR155	protein_coding	G protein-coupled receptor 155 [Source:HGNC Symbol;Acc:HGNC:22951]	Up
ENSG00000151702	3.66666666666667	16.6666666666667	-2.40751	0.000811001939884863	0.00288422574994241	FLI1	protein_coding	Fli-1 proto-oncogene, ETS transcription factor [Source:HGNC Symbol;Acc:HGNC:3749]	Down
ENSG00000124593	43.3333333333333	14	1.37017217482493	0.000834275396951389	0.00295690845199679	ENSG00000124593	protein_coding	novel protein	Up
ENSG00000255182	41.3333333333333	13.3333333333333	1.36795456814445	0.000834927394198521	0.00295868993768846	ENSG00000255182	lncRNA	novel transcript, antisense to PPP1R16A	Up
ENSG00000234498	26.6666666666667	51.6666666666667	-1.19651	0.000837076094361157	0.00296524326773966	RPL13AP20	processed_pseudogene	ribosomal protein L13a pseudogene 20 [Source:HGNC Symbol;Acc:HGNC:35709]	Down
ENSG00000069535	11	0.333333333333333	4.68632049514475	0.000837760469544842	0.00296660656796814	MAOB	protein_coding	monoamine oxidase B [Source:HGNC Symbol;Acc:HGNC:6834]	Up
ENSG00000232973	69.3333333333333	29	1.01135801935351	0.000853415270045244	0.00301557315096793	CYP1B1-AS1	lncRNA	CYP1B1 antisense RNA 1 [Source:HGNC Symbol;Acc:HGNC:28543]	Up
ENSG00000112218	25	4.66666666666667	2.14523842832303	0.00086414159158232	0.00304966698515129	GPR63	protein_coding	G protein-coupled receptor 63 [Source:HGNC Symbol;Acc:HGNC:13302]	Up
ENSG00000289911	77.6666666666667	31.6666666666667	1.03017489595757	0.00086587546804042	0.00305469762180101	ENSG00000289911	lncRNA	novel transcript, antisense to PTP4A1	Up
ENSG00000204604	26.6666666666667	6.33333333333333	1.84832495803779	0.000880546846229966	0.0030992808239107	ZNF468	protein_coding	zinc finger protein 468 [Source:HGNC Symbol;Acc:HGNC:33105]	Up
ENSG00000261115	46	15	1.34886721642619	0.000882889602841925	0.00310642276069195	TMEM178B	protein_coding	transmembrane protein 178B [Source:HGNC Symbol;Acc:HGNC:44112]	Up
ENSG00000174516	46.3333333333333	15.6666666666667	1.30469804396258	0.000884947028985579	0.00311213039171337	PELI3	protein_coding	pellino E3 ubiquitin protein ligase family member 3 [Source:HGNC Symbol;Acc:HGNC:30010]	Up
ENSG00000182578	30	52.6666666666667	-1.05903	0.000887832531060995	0.00311993517966778	CSF1R	protein_coding	colony stimulating factor 1 receptor [Source:HGNC Symbol;Acc:HGNC:2433]	Down
ENSG00000253953	17.3333333333333	2.33333333333333	2.68599476096118	0.00090187743482409	0.00316648176292634	PCDHGB4	protein_coding	protocadherin gamma subfamily B, 4 [Source:HGNC Symbol;Acc:HGNC:8711]	Up
ENSG00000002587	20.6666666666667	41.3333333333333	-1.23851	0.000911808587385261	0.00319851537232418	HS3ST1	protein_coding	heparan sulfate-glucosamine 3-sulfotransferase 1 [Source:HGNC Symbol;Acc:HGNC:5194]	Down
ENSG00000112238	33.6666666666667	59.6666666666667	-1.04817	0.000921427054110894	0.00322948273521785	PRDM13	protein_coding	PR/SET domain 13 [Source:HGNC Symbol;Acc:HGNC:13998]	Down
ENSG00000182771	23.6666666666667	4.66666666666667	2.06113907106806	0.000921540164805445	0.00322948273521785	GRID1	protein_coding	glutamate ionotropic receptor delta type subunit 1 [Source:HGNC Symbol;Acc:HGNC:4575]	Up
ENSG00000241388	23.3333333333333	43.3333333333333	-1.15094	0.000939424424728945	0.00328840049999217	HNF1A-AS1	lncRNA	HNF1A antisense RNA 1 [Source:HGNC Symbol;Acc:HGNC:26785]	Down
ENSG00000184988	83.3333333333333	34.3333333333333	1.02187144632018	0.000945690861271861	0.00330799757565501	TMEM106A	protein_coding	transmembrane protein 106A [Source:HGNC Symbol;Acc:HGNC:28288]	Up
ENSG00000115252	13.6666666666667	1	3.56047344348102	0.000950395072933211	0.00332327908203601	PDE1A	protein_coding	phosphodiesterase 1A [Source:HGNC Symbol;Acc:HGNC:8774]	Up
ENSG00000176399	46	15	1.42061866380605	0.000951982407327487	0.00332824205908051	DMRTA1	protein_coding	DMRT like family A1 [Source:HGNC Symbol;Acc:HGNC:13826]	Up
ENSG00000159433	79.3333333333333	32	1.04023508653795	0.000959837291239443	0.0033551115055871	STARD9	protein_coding	StAR related lipid transfer domain containing 9 [Source:HGNC Symbol;Acc:HGNC:19162]	Up
ENSG00000138336	29.3333333333333	7.66666666666667	1.70647320901075	0.000999102217278151	0.0034782453114346	TET1	protein_coding	tet methylcytosine dioxygenase 1 [Source:HGNC Symbol;Acc:HGNC:29484]	Up
ENSG00000151883	22	4.33333333333333	2.12275683000537	0.00105371518649176	0.00365296537088123	PARP8	protein_coding	poly(ADP-ribose) polymerase family member 8 [Source:HGNC Symbol;Acc:HGNC:26124]	Up
ENSG00000289155	10.3333333333333	26	-1.57836	0.00107917392793934	0.00373468838898505	ENSG00000289155	lncRNA	novel transcript	Down
ENSG00000278637	21.6666666666667	42	-1.2055	0.00109025660473489	0.00377106566844657	H4C1	protein_coding	H4 clustered histone 1 [Source:HGNC Symbol;Acc:HGNC:4781]	Down
ENSG00000251402	5.33333333333333	18.3333333333333	-2.00976	0.0010973434293151	0.00379425309675384	FAM90A25P	unprocessed_pseudogene	family with sequence similarity 90 member A25, pseudogene [Source:HGNC Symbol;Acc:HGNC:32246]	Down
ENSG00000058091	5	19	-2.17051	0.00111948385498251	0.00386271654473934	CDK14	protein_coding	cyclin dependent kinase 14 [Source:HGNC Symbol;Acc:HGNC:8883]	Down
ENSG00000283654	9.33333333333333	25	-1.67685	0.00114670520553366	0.00394976237461594	CIROP	protein_coding	ciliated left-right organizer metallopeptidase [Source:HGNC Symbol;Acc:HGNC:53647]	Down
ENSG00000273619	24.3333333333333	46.3333333333333	-1.16212	0.00117310149933767	0.00403087035566002	ENSG00000273619	lncRNA	novel transcript, antisense to RPS21	Down
ENSG00000169594	10.3333333333333	25.6666666666667	-1.56013	0.00118480645112684	0.00406756169677151	BNC1	protein_coding	basonuclin 1 [Source:HGNC Symbol;Acc:HGNC:1081]	Down
ENSG00000139737	11.3333333333333	27.6666666666667	-1.58763	0.00119575489412009	0.0041037263855899	SLAIN1	protein_coding	SLAIN motif family member 1 [Source:HGNC Symbol;Acc:HGNC:26387]	Down
ENSG00000287089	9.66666666666667	25	-1.60524	0.0012007252802063	0.00412007051370287	ENSG00000287089	lncRNA	novel transcript, antisense to MLN	Down
ENSG00000128408	21	4	2.15603967280201	0.00120261747495584	0.00412584855583656	RIBC2	protein_coding	RIB43A domain with coiled-coils 2 [Source:HGNC Symbol;Acc:HGNC:13241]	Up
ENSG00000153823	55	21	1.15440978670203	0.0012175454077871	0.00417200432154554	PID1	protein_coding	phosphotyrosine interaction domain containing 1 [Source:HGNC Symbol;Acc:HGNC:26084]	Up
ENSG00000291300	4	16.3333333333333	-2.29001	0.00123456844976989	0.00422230083243988	PRSS30P	lncRNA	serine protease 30, pseudogene [Source:HGNC Symbol;Acc:HGNC:28753]	Down
ENSG00000111186	27.3333333333333	6	1.90788513101278	0.0012433077013961	0.00424998831008719	WNT5B	protein_coding	Wnt family member 5B [Source:HGNC Symbol;Acc:HGNC:16265]	Up
ENSG00000259024	21.3333333333333	4	2.15152083846156	0.00124708997848919	0.00426144650403527	TVP23C-CDRT4	protein_coding	TVP23C-CDRT4 readthrough [Source:HGNC Symbol;Acc:HGNC:42961]	Up
ENSG00000270441	29	51	-1.09638	0.00125708487589821	0.00428968032845264	LAMB2P1	unprocessed_pseudogene	laminin subunit beta 2 pseudogene 1 [Source:HGNC Symbol;Acc:HGNC:6488]	Down
ENSG00000171847	6.66666666666667	20.3333333333333	-1.84483	0.00126267054025826	0.00430577392528419	FAM90A1	protein_coding	family with sequence similarity 90 member A1 [Source:HGNC Symbol;Acc:HGNC:25526]	Down
ENSG00000226193	11.6666666666667	27.6666666666667	-1.53476	0.00132321021954465	0.0044936518496417	ENSG00000226193	lncRNA	novel transcript	Down
ENSG00000131737	17.3333333333333	35	-1.27358	0.00133077591106628	0.00451547448138266	KRT34	protein_coding	keratin 34 [Source:HGNC Symbol;Acc:HGNC:6452]	Down
ENSG00000204866	45	16	1.25539360342487	0.00133253187160638	0.00452065830530071	IGFL2	protein_coding	IGF like family member 2 [Source:HGNC Symbol;Acc:HGNC:32929]	Up
ENSG00000234776	4	15.6666666666667	-2.19826	0.00133669076802212	0.0045324387921517	C11orf94	protein_coding	chromosome 11 open reading frame 94 [Source:HGNC Symbol;Acc:HGNC:37213]	Down
ENSG00000274276	8.66666666666667	25.6666666666667	-1.8933	0.00133970829500315	0.00454075008864285	ENSG00000274276	artifact	cystathionine-beta-synthase like	Down
ENSG00000272140	24.6666666666667	5.66666666666667	1.85582862817418	0.00134953493307693	0.00457129574030794	ENSG00000272140	lncRNA	novel transcript	Up
ENSG00000223947	38	12	1.42872652793029	0.00135398183087444	0.00458479078423791	ENSG00000223947	lncRNA	novel transcript	Up
ENSG00000128886	13.6666666666667	30	-1.41607	0.00137777691322593	0.00465819813519244	ELL3	protein_coding	elongation factor for RNA polymerase II 3 [Source:HGNC Symbol;Acc:HGNC:23113]	Down
ENSG00000278530	42.6666666666667	14.3333333333333	1.30146735189757	0.00137967664166473	0.00466302927738214	CHMP1B2P	transcribed_unitary_pseudogene	charged multivesicular body protein 1B2, pseudogene [Source:HGNC Symbol;Acc:HGNC:49380]	Up
ENSG00000257543	17	35.3333333333333	-1.32288	0.00141022839938975	0.00475928002955165	ENSG00000257543	lncRNA	novel transcript	Down
ENSG00000237298	39.6666666666667	13	1.37962245627498	0.00142001039940328	0.00478628313795808	TTN-AS1	lncRNA	TTN antisense RNA 1 [Source:HGNC Symbol;Acc:HGNC:44124]	Up
ENSG00000278238	13.3333333333333	29.3333333333333	-1.39774	0.00142379619542316	0.0047962618816301	CKAP2-DT	lncRNA	CKAP2 divergent transcript [Source:HGNC Symbol;Acc:HGNC:56053]	Down
ENSG00000241635	3.33333333333333	15.3333333333333	-2.49349	0.00145121743075865	0.00487818871303207	UGT1A1	protein_coding	UDP glucuronosyltransferase family 1 member A1 [Source:HGNC Symbol;Acc:HGNC:12530]	Down
ENSG00000196696	51.6666666666667	19	1.23118577812587	0.0014638847727602	0.00491826551282342	PDXDC2P-NPIPB14P	lncRNA	PDXDC2P-NPIPB14P readthrough [Source:NCBI gene (formerly Entrezgene);Acc:283970]	Up
ENSG00000236204	34.3333333333333	10	1.50203977823332	0.00147155849357888	0.00494153283595592	LINC01376	lncRNA	long intergenic non-protein coding RNA 1376 [Source:HGNC Symbol;Acc:HGNC:50637]	Up
ENSG00000270885	20	38.3333333333333	-1.18358	0.00148538521318569	0.00498542793764747	RASL10B	protein_coding	RAS like family 10 member B [Source:HGNC Symbol;Acc:HGNC:30295]	Down
ENSG00000181577	8	22	-1.75418	0.00151245605670982	0.0050685572707435	LINC03040	lncRNA	long intergenic non-protein coding RNA 3040 [Source:HGNC Symbol;Acc:HGNC:28692]	Down
ENSG00000259972	64.6666666666667	27	1.00697161618504	0.00154969024102321	0.00517669713059507	ENSG00000259972	lncRNA	novel transcript, antisense to PSMD7	Up
ENSG00000290865	41.3333333333333	14.3333333333333	1.28195769213484	0.001550512990618	0.00517857221904435	RRN3P3	lncRNA	RRN3 pseudogene 3 [Source:HGNC Symbol;Acc:HGNC:37620]	Up
ENSG00000114279	26	46.6666666666667	-1.10899	0.00156985049585794	0.00524050698895348	FGF12	protein_coding	fibroblast growth factor 12 [Source:HGNC Symbol;Acc:HGNC:3668]	Down
ENSG00000069764	26.6666666666667	46.6666666666667	-1.0706	0.00157099909828044	0.00524345764748731	PLA2G10	protein_coding	phospholipase A2 group X [Source:HGNC Symbol;Acc:HGNC:9029]	Down
ENSG00000129535	11	28	-1.59639	0.00157373342782672	0.00525169903501001	NRL	protein_coding	neural retina leucine zipper [Source:HGNC Symbol;Acc:HGNC:8002]	Down
ENSG00000250742	54.3333333333333	20.3333333333333	1.22293014948852	0.00160735154153334	0.00535306433864054	LINC02381	lncRNA	long intergenic non-protein coding RNA 2381 [Source:HGNC Symbol;Acc:HGNC:53304]	Up
ENSG00000162896	2	11.3333333333333	-2.7672	0.00161207136243096	0.00536788058806436	PIGR	protein_coding	polymeric immunoglobulin receptor [Source:HGNC Symbol;Acc:HGNC:8968]	Down
ENSG00000166596	25.3333333333333	45.6666666666667	-1.09584	0.00161359561378715	0.0053720530274806	CFAP52	protein_coding	cilia and flagella associated protein 52 [Source:HGNC Symbol;Acc:HGNC:16053]	Down
ENSG00000150722	22.3333333333333	43.3333333333333	-1.17662	0.00161397114351357	0.00537240033302978	PPP1R1C	protein_coding	protein phosphatase 1 regulatory inhibitor subunit 1C [Source:HGNC Symbol;Acc:HGNC:14940]	Down
ENSG00000142513	10.3333333333333	25	-1.52966	0.00162308050166373	0.00539909347732274	ACP4	protein_coding	acid phosphatase 4 [Source:HGNC Symbol;Acc:HGNC:14376]	Down
ENSG00000287356	31	8.66666666666667	1.59438271033838	0.00164149544290905	0.0054530241872523	ENSG00000287356	lncRNA	novel transcript, antisense to MORN1	Up
ENSG00000104967	34.6666666666667	10.3333333333333	1.48561770368314	0.00167550399750379	0.00555029996916122	NOVA2	protein_coding	NOVA alternative splicing regulator 2 [Source:HGNC Symbol;Acc:HGNC:7887]	Up
ENSG00000019582	24.6666666666667	44.6666666666667	-1.10748	0.00168273049374417	0.00557050171450271	CD74	protein_coding	CD74 molecule [Source:HGNC Symbol;Acc:HGNC:1697]	Down
ENSG00000265203	3.66666666666667	14.6666666666667	-2.30069	0.00168304572473617	0.00557050171450271	RBP3	protein_coding	retinol binding protein 3 [Source:HGNC Symbol;Acc:HGNC:9921]	Down
ENSG00000235890	28.6666666666667	8	1.60445585096017	0.00168484324900591	0.00557551953216806	TSPEAR-AS1	lncRNA	TSPEAR antisense RNA 1 [Source:HGNC Symbol;Acc:HGNC:1271]	Up
ENSG00000165028	58.6666666666667	22.3333333333333	1.13218269105854	0.00171213945691942	0.00566017531744273	NIPSNAP3B	protein_coding	nipsnap homolog 3B [Source:HGNC Symbol;Acc:HGNC:23641]	Up
ENSG00000099957	34	10.3333333333333	1.48135373321216	0.00172081085521595	0.00568789291356128	P2RX6	protein_coding	purinergic receptor P2X 6 [Source:HGNC Symbol;Acc:HGNC:8538]	Up
ENSG00000178075	48	18	1.15164967909973	0.0017305125064606	0.0057190060461258	GRAMD1C	protein_coding	GRAM domain containing 1C [Source:HGNC Symbol;Acc:HGNC:25252]	Up
ENSG00000207563	9.66666666666667	0.333333333333333	4.48668521715202	0.00173093044926923	0.00571943307248943	MIR23B	miRNA	microRNA 23b [Source:HGNC Symbol;Acc:HGNC:31606]	Up
ENSG00000103316	12.6666666666667	29	-1.46342	0.00175826042651577	0.00579909770044139	CRYM	protein_coding	crystallin mu [Source:HGNC Symbol;Acc:HGNC:2418]	Down
ENSG00000227060	16.6666666666667	33.3333333333333	-1.26738	0.00176594561900483	0.00582153715541131	LINC00629	lncRNA	long intergenic non-protein coding RNA 629 [Source:HGNC Symbol;Acc:HGNC:44262]	Down
ENSG00000107518	6.66666666666667	20	-1.83466	0.00177822444014092	0.00586006453747322	ATRNL1	protein_coding	attractin like 1 [Source:HGNC Symbol;Acc:HGNC:29063]	Down
ENSG00000267279	16.3333333333333	33.3333333333333	-1.30349	0.00179703298865492	0.00591810913919623	ENSG00000267279	lncRNA	novel transcript	Down
ENSG00000251364	26.6666666666667	6.33333333333333	1.80757392978449	0.00181532229987238	0.00597139147096846	SYT9-AS1	lncRNA	SYT9 antisense RNA 1 [Source:HGNC Symbol;Acc:HGNC:56173]	Up
ENSG00000213640	2.66666666666667	12.6666666666667	-2.53746	0.00181911401323577	0.00598187740507759	EEF1DP4	processed_pseudogene	eukaryotic translation elongation factor 1 delta pseudogene 4 [Source:HGNC Symbol;Acc:HGNC:22598]	Down
ENSG00000247746	32.6666666666667	9.33333333333333	1.56876066864511	0.00182321640628434	0.00599437241362431	USP51	protein_coding	ubiquitin specific peptidase 51 [Source:HGNC Symbol;Acc:HGNC:23086]	Up
ENSG00000277196	6.66666666666667	20.3333333333333	-1.8792	0.00183387203575422	0.00602656170939089	PRODH	protein_coding	proline dehydrogenase 1 [Source:HGNC Symbol;Acc:HGNC:9453]	Down
ENSG00000171451	30.3333333333333	9	1.50801474885486	0.00183485593013161	0.00602863843423073	DSEL	protein_coding	dermatan sulfate epimerase like [Source:HGNC Symbol;Acc:HGNC:18144]	Up
ENSG00000282936	50.3333333333333	18.6666666666667	1.16518542979219	0.00184788598631988	0.00606742474772259	ENSG00000282936	protein_coding	novel protein	Up
ENSG00000165985	37.6666666666667	11.6666666666667	1.48501688144357	0.00184919223725646	0.0060707074954944	C1QL3	protein_coding	complement C1q like 3 [Source:HGNC Symbol;Acc:HGNC:19359]	Up
ENSG00000254143	11.6666666666667	0.666666666666667	3.89158450219337	0.00187504339045703	0.0061433566856704	ENSG00000254143	lncRNA	novel transcript	Up
ENSG00000248690	36.3333333333333	9.33333333333333	1.67951266178514	0.00188282987528476	0.0061668282075919	HAS2-AS1	lncRNA	HAS2 antisense RNA 1 [Source:HGNC Symbol;Acc:HGNC:34340]	Up
ENSG00000137672	21	40.3333333333333	-1.18556	0.00188365624166053	0.00616749528777742	TRPC6	protein_coding	transient receptor potential cation channel subfamily C member 6 [Source:HGNC Symbol;Acc:HGNC:12338]	Down
ENSG00000124568	1	10	-3.57116	0.00195538661822411	0.00638652160270427	SLC17A1	protein_coding	solute carrier family 17 member 1 [Source:HGNC Symbol;Acc:HGNC:10929]	Down
ENSG00000153165	22	4.66666666666667	1.96858771941257	0.00196395252494287	0.00641238430304817	RGPD3	protein_coding	RANBP2 like and GRIP domain containing 3 [Source:HGNC Symbol;Acc:HGNC:32416]	Up
ENSG00000278771	42.6666666666667	15	1.25289103252944	0.00196922869889004	0.00642749238693572	RN7SL3	misc_RNA	RNA component of signal recognition particle 7SL3 [Source:HGNC Symbol;Acc:HGNC:23135]	Up
ENSG00000258728	61.6666666666667	25.6666666666667	1.00206889716283	0.00197181608839458	0.00643487724794205	ENSG00000258728	protein_coding	novel protein (GALT-IL11RA readthrough)	Up
ENSG00000221947	13.6666666666667	1.33333333333333	3.05986363793973	0.00197365708100451	0.00643982426579119	XKR9	protein_coding	XK related 9 [Source:HGNC Symbol;Acc:HGNC:20937]	Up
ENSG00000281026	36.6666666666667	11.6666666666667	1.37109421914673	0.00200098994886165	0.00652363559858467	N4BP2L2-IT2	lncRNA	N4BPL2 intronic transcript 2 [Source:HGNC Symbol;Acc:HGNC:25038]	Up
ENSG00000235142	17.6666666666667	35.3333333333333	-1.25884	0.00201519388461669	0.00656562099677171	LINC02532	lncRNA	long intergenic non-protein coding RNA 2532 [Source:HGNC Symbol;Acc:HGNC:53549]	Down
ENSG00000259959	40.6666666666667	13.3333333333333	1.33606342452993	0.00202466195034039	0.00659213158683314	ENSG00000259959	lncRNA	novel transcript	Up
ENSG00000159212	9.33333333333333	0.333333333333333	4.44003358442986	0.00202823464827915	0.00660159384616523	CLIC6	protein_coding	chloride intracellular channel 6 [Source:HGNC Symbol;Acc:HGNC:2065]	Up
ENSG00000228816	14.6666666666667	2	2.63470589937211	0.00203344226032999	0.0066174565031833	AK3P5	processed_pseudogene	adenylate kinase 3 pseudogene 5 [Source:HGNC Symbol;Acc:HGNC:39064]	Up
ENSG00000114378	14	30	-1.35357	0.0020361673244854	0.00662306051407739	HYAL1	protein_coding	hyaluronidase 1 [Source:HGNC Symbol;Acc:HGNC:5320]	Down
ENSG00000223878	18.3333333333333	3.33333333333333	2.19201583180031	0.00205929512490993	0.00669169572331706	PPIAP53	processed_pseudogene	peptidylprolyl isomerase A pseudogene 53 [Source:HGNC Symbol;Acc:HGNC:53677]	Up
ENSG00000132718	62.3333333333333	25.3333333333333	1.03737767440565	0.00209100853969863	0.00678473188581331	SYT11	protein_coding	synaptotagmin 11 [Source:HGNC Symbol;Acc:HGNC:19239]	Up
ENSG00000261247	37.6666666666667	11	1.56689240027766	0.00209440518913125	0.00679464009032115	GOLGA8T	protein_coding	golgin A8 family member T [Source:HGNC Symbol;Acc:HGNC:44410]	Up
ENSG00000254389	29.3333333333333	8.33333333333333	1.60294284243853	0.00210546037059731	0.00682603346663864	RHPN1-AS1	lncRNA	RHPN1 antisense RNA 1 (head to head) [Source:HGNC Symbol;Acc:HGNC:28457]	Up
ENSG00000188199	19	38	-1.23227	0.0021151777607084	0.00685529389101321	NUTM2B	protein_coding	NUT family member 2B [Source:HGNC Symbol;Acc:HGNC:23445]	Down
ENSG00000254536	24	5.33333333333333	1.96045820959822	0.00213044306060867	0.00689574290647011	ENSG00000254536	protein_coding	novel protein	Up
ENSG00000173557	10.3333333333333	0.333333333333333	4.52498760723489	0.00213129104762731	0.00689736062121377	FAM166C	protein_coding	family with sequence similarity 166 member C [Source:HGNC Symbol;Acc:HGNC:27938]	Up
ENSG00000101230	4	16	-2.19538	0.0021541500119332	0.00696337427976251	ISM1	protein_coding	isthmin 1 [Source:HGNC Symbol;Acc:HGNC:16213]	Down
ENSG00000159753	47.6666666666667	18.3333333333333	1.12484294324575	0.00231695290099411	0.00744710693100639	CARMIL2	protein_coding	capping protein regulator and myosin 1 linker 2 [Source:HGNC Symbol;Acc:HGNC:27089]	Up
ENSG00000119283	21.6666666666667	4.66666666666667	1.94529147380652	0.00232579474720071	0.00747067750077816	TRIM67	protein_coding	tripartite motif containing 67 [Source:HGNC Symbol;Acc:HGNC:31859]	Up
ENSG00000213386	20.6666666666667	40	-1.19139	0.00234753820200965	0.00753685319993665	ENSG00000213386	processed_pseudogene	family with sequence similarity 58, member A (FAM58A) pseudogene	Down
ENSG00000101306	23	41	-1.07875	0.00235495714186833	0.00755944677090742	MYLK2	protein_coding	myosin light chain kinase 2 [Source:HGNC Symbol;Acc:HGNC:16243]	Down
ENSG00000263004	19.3333333333333	36.3333333333333	-1.17516	0.00236854732257438	0.00759937705100031	AKAP1-DT	lncRNA	AKAP1 divergent transcript [Source:HGNC Symbol;Acc:HGNC:55339]	Down
ENSG00000140675	25.6666666666667	44.6666666666667	-1.03995	0.00237787758386207	0.00762684214033741	SLC5A2	protein_coding	solute carrier family 5 member 2 [Source:HGNC Symbol;Acc:HGNC:11037]	Down
ENSG00000138769	48.3333333333333	18.6666666666667	1.12659962992323	0.0024216218346919	0.00775960966085601	CDKL2	protein_coding	cyclin dependent kinase like 2 [Source:HGNC Symbol;Acc:HGNC:1782]	Up
ENSG00000101194	16	32	-1.25774	0.00245851979228627	0.00786511927735766	SLC17A9	protein_coding	solute carrier family 17 member 9 [Source:HGNC Symbol;Acc:HGNC:16192]	Down
ENSG00000272716	13.6666666666667	28.6666666666667	-1.33727	0.00250369552122248	0.00799801718753364	SLC30A6-DT	lncRNA	SLC30A6 divergent transcript [Source:HGNC Symbol;Acc:HGNC:55203]	Down
ENSG00000196427	12	0.666666666666667	3.88097938427879	0.00251524644744939	0.0080323257903474	NBPF4	protein_coding	NBPF member 4 [Source:HGNC Symbol;Acc:HGNC:26550]	Up
ENSG00000221955	20	4.33333333333333	1.95755797122488	0.00261389504876105	0.00832721888403147	SLC12A8	protein_coding	solute carrier family 12 member 8 [Source:HGNC Symbol;Acc:HGNC:15595]	Up
ENSG00000262903	57	22.3333333333333	1.07385559991589	0.00263979492364316	0.00839757469767905	CTNS-AS1	lncRNA	CTNS antisense RNA 1 [Source:HGNC Symbol;Acc:HGNC:56090]	Up
ENSG00000280649	14	29.3333333333333	-1.33219	0.00264708065611048	0.0084180479558344	ENSG00000280649	TEC	TEC	Down
ENSG00000249936	19	36.6666666666667	-1.19532	0.00267326466951771	0.00849260904217699	RAC1P2	processed_pseudogene	Rac family small GTPase 1 pseudogene 2 [Source:HGNC Symbol;Acc:HGNC:31414]	Down
ENSG00000127589	17	33.3333333333333	-1.21656	0.00267327992641945	0.00849260904217699	TUBBP1	transcribed_processed_pseudogene	tubulin beta pseudogene 1 [Source:HGNC Symbol;Acc:HGNC:12414]	Down
ENSG00000106588	41.6666666666667	14.3333333333333	1.27031694955344	0.00267352768877862	0.00849260904217699	PSMA2	protein_coding	proteasome 20S subunit alpha 2 [Source:HGNC Symbol;Acc:HGNC:9531]	Up
ENSG00000186765	47	18.3333333333333	1.10226921490741	0.00268424319359658	0.00852391366174329	FSCN2	protein_coding	fascin actin-bundling protein 2, retinal [Source:HGNC Symbol;Acc:HGNC:3960]	Up
ENSG00000070388	8	21	-1.62473	0.00271335956819748	0.0086094729595425	FGF22	protein_coding	fibroblast growth factor 22 [Source:HGNC Symbol;Acc:HGNC:3679]	Down
ENSG00000255774	15.3333333333333	31.3333333333333	-1.32765	0.00271493771082726	0.00861293400089354	LINC02747	lncRNA	long intergenic non-protein coding RNA 2747 [Source:HGNC Symbol;Acc:HGNC:54266]	Down
ENSG00000224763	1.33333333333333	10	-3.15601	0.00271587156439904	0.00861330448593988	FDPSP8	processed_pseudogene	farnesyl diphosphate synthase pseudogene 8 [Source:HGNC Symbol;Acc:HGNC:39085]	Down
ENSG00000198520	32	9.66666666666667	1.46990915137887	0.00274360140134772	0.00869428893925725	ARMH1	protein_coding	armadillo like helical domain containing 1 [Source:HGNC Symbol;Acc:HGNC:34345]	Up
ENSG00000213937	4.66666666666667	15.6666666666667	-2.02706	0.00275395998972069	0.00872153372284207	CLDN9	protein_coding	claudin 9 [Source:HGNC Symbol;Acc:HGNC:2051]	Down
ENSG00000279066	17	3	2.28841414446128	0.00278811060427233	0.00881699919540718	HEXD-IT1	lncRNA	HEXD intronic transcript 1 [Source:HGNC Symbol;Acc:HGNC:43650]	Up
ENSG00000109654	26.3333333333333	7	1.65522919326503	0.00280992179049219	0.00887605497494177	TRIM2	protein_coding	tripartite motif containing 2 [Source:HGNC Symbol;Acc:HGNC:15974]	Up
ENSG00000240006	23.3333333333333	40.6666666666667	-1.06436	0.00284113248694701	0.00896035558572413	LINC02004	lncRNA	long intergenic non-protein coding RNA 2004 [Source:HGNC Symbol;Acc:HGNC:52838]	Down
ENSG00000263535	37.6666666666667	13.3333333333333	1.25020609854284	0.0028475235832329	0.00897479628643762	AK4P1	processed_pseudogene	adenylate kinase 4 pseudogene 1 [Source:HGNC Symbol;Acc:HGNC:364]	Up
ENSG00000185513	51	20.6666666666667	1.07693860642387	0.00287550117653863	0.00905289300795514	L3MBTL1	protein_coding	L3MBTL histone methyl-lysine binding protein 1 [Source:HGNC Symbol;Acc:HGNC:15905]	Up
ENSG00000148288	21	5	1.82543382065874	0.00290264360071082	0.0091260588618631	GBGT1	protein_coding	globoside alpha-1,3-N-acetylgalactosaminyltransferase 1 (FORS blood group) [Source:HGNC Symbol;Acc:HGNC:20460]	Up
ENSG00000234857	1	8.66666666666667	-3.40704	0.00291359995863839	0.00915537778881152	HNRNPUL2-BSCL2	protein_coding	HNRNPUL2-BSCL2 readthrough (NMD candidate) [Source:HGNC Symbol;Acc:HGNC:49189]	Down
ENSG00000163531	47.6666666666667	19	1.08272287081155	0.00299685827580278	0.00939762000718335	NFASC	protein_coding	neurofascin [Source:HGNC Symbol;Acc:HGNC:29866]	Up
ENSG00000206077	30	8.66666666666667	1.56169842045907	0.00302291148236876	0.00946583205093942	ZDHHC11B	protein_coding	zinc finger DHHC-type containing 11B [Source:HGNC Symbol;Acc:HGNC:32962]	Up
ENSG00000290848	8.33333333333333	21	-1.57563	0.00302475006409096	0.00947009230592348	ENSG00000290848	lncRNA	novel transcript	Down
ENSG00000272079	14	28.6666666666667	-1.29719	0.00303890429683178	0.00951140072933175	ENSG00000272079	lncRNA	novel transcript	Down
ENSG00000111732	3.66666666666667	13.6666666666667	-2.1552	0.00304384798966139	0.00952236020644387	AICDA	protein_coding	activation induced cytidine deaminase [Source:HGNC Symbol;Acc:HGNC:13203]	Down
ENSG00000231083	0.666666666666667	8	-3.86736	0.00305372364643094	0.00955023866626943	ENSG00000231083	lncRNA	novel transcript	Down
ENSG00000184584	15.6666666666667	31.3333333333333	-1.25466	0.00308355030869697	0.00963743263884162	STING1	protein_coding	stimulator of interferon response cGAMP interactor 1 [Source:HGNC Symbol;Acc:HGNC:27962]	Down
ENSG00000217130	18	33.6666666666667	-1.16676	0.00309494276302026	0.00966693806254626	ENSG00000217130	processed_pseudogene	ribosomal protein S10 (RPS10) pseudogene	Down
ENSG00000273058	17.3333333333333	33	-1.19486	0.00311195054768578	0.00971699691032592	ENSG00000273058	lncRNA	novel transcript	Down
ENSG00000289702	1	8.66666666666667	-3.39315	0.00311861623227555	0.00973474140326921	ENSG00000289702	lncRNA	novel transcript, sense intronic to DOCK2	Down
ENSG00000238278	48	18.3333333333333	1.1310147365853	0.00312545375808789	0.00975144573102082	ALG1L6P	unprocessed_pseudogene	ALG1 like 6, pseudogene [Source:HGNC Symbol;Acc:HGNC:44375]	Up
ENSG00000119782	28.6666666666667	8.66666666666667	1.47883942002074	0.00319001310949318	0.00993568705753936	FKBP1B	protein_coding	FKBP prolyl isomerase 1B [Source:HGNC Symbol;Acc:HGNC:3712]	Up
ENSG00000104415	41.6666666666667	15.3333333333333	1.17481299844706	0.00319112902954507	0.00993760021164257	CCN4	protein_coding	cellular communication network factor 4 [Source:HGNC Symbol;Acc:HGNC:12769]	Up
ENSG00000290126	12.6666666666667	28	-1.36759	0.00320357042337084	0.0099685087207906	ENSG00000290126	lncRNA	novel transcript	Down
ENSG00000280202	17	3.33333333333333	2.12840778691625	0.00325134329936852	0.0100965448216321	ENSG00000280202	TEC	TEC	Up
ENSG00000246731	20	36.6666666666667	-1.13736	0.00327823293200208	0.0101720733317715	MGC16275	lncRNA	uncharacterized protein MGC16275 [Source:NCBI gene (formerly Entrezgene);Acc:85001]	Down
ENSG00000280099	19.3333333333333	36	-1.1616	0.00328663763436959	0.0101965551917349	ENSG00000280099	TEC	TEC	Down
ENSG00000228315	42.6666666666667	16	1.17776997829695	0.00330610749891674	0.0102434792779655	GUSBP11	lncRNA	GUSB pseudogene 11 [Source:HGNC Symbol;Acc:HGNC:42325]	Up
ENSG00000272143	9.33333333333333	23.6666666666667	-1.59863	0.00331161307828637	0.0102556376171373	FGF14-AS2	lncRNA	FGF14 antisense RNA 2 [Source:HGNC Symbol;Acc:HGNC:44368]	Down
ENSG00000290548	18	3.66666666666667	2.02705787623728	0.00331829682840553	0.0102706471677946	ENSG00000290548	lncRNA	novel transcript	Up
ENSG00000126259	31	9	1.51338010915484	0.00332672309389193	0.0102951191637096	KIRREL2	protein_coding	kirre like nephrin family adhesion molecule 2 [Source:HGNC Symbol;Acc:HGNC:18816]	Up
ENSG00000226067	10.6666666666667	24	-1.42497	0.00332741624763206	0.0102956558027716	LINC00623	lncRNA	long intergenic non-protein coding RNA 623 [Source:HGNC Symbol;Acc:HGNC:44252]	Down
ENSG00000291086	58	24.3333333333333	1.00905451671351	0.00332895480765736	0.0102988077127729	LGALS17A	lncRNA	galectin 14 pseudogene [Source:NCBI gene (formerly Entrezgene);Acc:400696]	Up
ENSG00000166670	15.6666666666667	2.66666666666667	2.29497784454037	0.00333161351196363	0.0103006214100461	MMP10	protein_coding	matrix metallopeptidase 10 [Source:HGNC Symbol;Acc:HGNC:7156]	Up
ENSG00000238120	7.66666666666667	19.6666666666667	-1.61484	0.00335042789406493	0.0103474627616982	LINC01589	lncRNA	long intergenic non-protein coding RNA 1589 [Source:HGNC Symbol;Acc:HGNC:51520]	Down
ENSG00000258343	53	22.3333333333333	1.00929122470357	0.00335120628749928	0.0103482533669639	SNRPF-DT	lncRNA	SNRPF divergent transcript [Source:HGNC Symbol;Acc:HGNC:55452]	Up
ENSG00000222449	18.6666666666667	34.6666666666667	-1.14987	0.00335829846271156	0.0103653060529531	RNU6-1140P	snRNA	RNA, U6 small nuclear 1140, pseudogene [Source:HGNC Symbol;Acc:HGNC:48103]	Down
ENSG00000170236	28.6666666666667	8.33333333333333	1.5411191149467	0.00338403442384467	0.0104398595081668	USP50	protein_coding	ubiquitin specific peptidase 50 [Source:HGNC Symbol;Acc:HGNC:20079]	Up
ENSG00000253802	17	3.33333333333333	2.11813489579866	0.00338482053080444	0.0104400907943534	SIRLNT	lncRNA	SIRT1 regulating lncRNA tumor promoter [Source:HGNC Symbol;Acc:HGNC:53902]	Up
ENSG00000229719	12.6666666666667	28.6666666666667	-1.38174	0.00339611038974518	0.0104705915502665	MIR194-2HG	lncRNA	MIR194-2 host gene [Source:HGNC Symbol;Acc:HGNC:51946]	Down
ENSG00000100314	17.6666666666667	33.6666666666667	-1.17143	0.00344185955312397	0.0106000926442526	CABP7	protein_coding	calcium binding protein 7 [Source:HGNC Symbol;Acc:HGNC:20834]	Down
ENSG00000138823	4.33333333333333	14.6666666666667	-1.99495	0.00344363732762982	0.0106039191392848	MTTP	protein_coding	microsomal triglyceride transfer protein [Source:HGNC Symbol;Acc:HGNC:7467]	Down
ENSG00000154493	18.6666666666667	4	2.00692958542643	0.00345895530445898	0.0106461226889416	C10orf90	protein_coding	chromosome 10 open reading frame 90 [Source:HGNC Symbol;Acc:HGNC:26563]	Up
ENSG00000176236	14.3333333333333	30	-1.36687	0.0034750659915929	0.0106923861800969	RPP38-DT	lncRNA	RPP38 divergent transcript [Source:HGNC Symbol;Acc:HGNC:28582]	Down
ENSG00000260230	42.6666666666667	15.6666666666667	1.19846119475207	0.00348716158475318	0.0107246054700164	FRRS1L	protein_coding	ferric chelate reductase 1 like [Source:HGNC Symbol;Acc:HGNC:1362]	Up
ENSG00000254109	16	32.3333333333333	-1.25131	0.00349293795038781	0.0107390358310154	RBPMS-AS1	lncRNA	RBPMS antisense RNA 1 [Source:HGNC Symbol;Acc:HGNC:48721]	Down
ENSG00000258474	20.6666666666667	37.6666666666667	-1.11802	0.00350652201281915	0.0107757825864	LINC02313	lncRNA	long intergenic non-protein coding RNA 2313 [Source:HGNC Symbol;Acc:HGNC:53232]	Down
ENSG00000254577	10.3333333333333	0.666666666666667	3.72540220846132	0.00351297871922116	0.0107939499688308	ENSG00000254577	lncRNA	novel transcript, sense overlapping TTC17	Up
ENSG00000168928	18.3333333333333	35	-1.18984	0.00354581510925583	0.0108847127691382	CTRB2	protein_coding	chymotrypsinogen B2 [Source:HGNC Symbol;Acc:HGNC:2522]	Down
ENSG00000257642	6.66666666666667	18.3333333333333	-1.72701	0.00355867370207502	0.010920800521209	C12orf75-AS1	lncRNA	C12orf75 antisense RNA 1 [Source:HGNC Symbol;Acc:HGNC:55936]	Down
ENSG00000259826	14.3333333333333	29.6666666666667	-1.29891	0.00356796971745695	0.010945936523634	CDK13-DT	lncRNA	CDK13 divergent transcript [Source:HGNC Symbol;Acc:HGNC:55407]	Down
ENSG00000260274	25.6666666666667	44.3333333333333	-1.03401	0.00357489462130135	0.0109607547895537	ENSG00000260274	lncRNA	novel transcript	Down
ENSG00000169962	10	23	-1.45251	0.00357501321092969	0.0109607547895537	TAS1R3	protein_coding	taste 1 receptor member 3 [Source:HGNC Symbol;Acc:HGNC:15661]	Down
ENSG00000280347	47.6666666666667	18.3333333333333	1.10533542219146	0.00362780386698052	0.0110985585793077	ENSG00000280347	TEC	TEC	Up
ENSG00000183145	21.3333333333333	5.33333333333333	1.76938138372094	0.00369937456798106	0.0112913575989425	RIPPLY3	protein_coding	ripply transcriptional repressor 3 [Source:HGNC Symbol;Acc:HGNC:3047]	Up
ENSG00000183114	50.6666666666667	21	1.02166405422827	0.00371984011159578	0.0113468298076072	FAM43B	protein_coding	family with sequence similarity 43 member B [Source:HGNC Symbol;Acc:HGNC:31791]	Up
ENSG00000257894	3.66666666666667	13.3333333333333	-2.13363	0.00377406382592795	0.011499835460361	ENSG00000257894	lncRNA	novel transcript	Down
ENSG00000260630	45	16.3333333333333	1.19555624661893	0.00378528717399416	0.0115269413727364	SNAI3-AS1	lncRNA	SNAI3 antisense RNA 1 [Source:HGNC Symbol;Acc:HGNC:28327]	Up
ENSG00000237984	38	13	1.28258757144917	0.00383498813016068	0.0116603652909214	PTENP1	transcribed_processed_pseudogene	phosphatase and tensin homolog pseudogene 1 [Source:HGNC Symbol;Acc:HGNC:9589]	Up
ENSG00000279414	6	17.3333333333333	-1.78052	0.00384544000468231	0.0116885562456271	CDRT15P9	processed_pseudogene	CDRT15 pseudogene 9 [Source:HGNC Symbol;Acc:HGNC:54917]	Down
ENSG00000273998	23.3333333333333	41	-1.07465	0.00384768064433278	0.0116925798718825	ENSG00000273998	lncRNA	novel transcript	Down
ENSG00000184005	22.3333333333333	5.33333333333333	1.79341129759955	0.00394728856276492	0.0119742479540291	ST6GALNAC3	protein_coding	ST6 N-acetylgalactosaminide alpha-2,6-sialyltransferase 3 [Source:HGNC Symbol;Acc:HGNC:19343]	Up
ENSG00000289444	19.3333333333333	4.33333333333333	1.89780040167401	0.00395138119596515	0.0119848277615792	ENSG00000289444	lncRNA	novel transcript	Up
ENSG00000101188	11.6666666666667	26.6666666666667	-1.44214	0.00396611523401074	0.012020314668072	NTSR1	protein_coding	neurotensin receptor 1 [Source:HGNC Symbol;Acc:HGNC:8039]	Down
ENSG00000028137	30	9.33333333333333	1.40973940721038	0.00397440713115861	0.01204150658354	TNFRSF1B	protein_coding	TNF receptor superfamily member 1B [Source:HGNC Symbol;Acc:HGNC:11917]	Up
ENSG00000203808	37.3333333333333	13.3333333333333	1.21810805802483	0.00398841122722717	0.0120749561363508	BVES-AS1	lncRNA	BVES antisense RNA 1 [Source:HGNC Symbol;Acc:HGNC:21223]	Up
ENSG00000277693	22	5.66666666666667	1.72967417902068	0.00399220419692978	0.0120845924414704	ENSG00000277693	lncRNA	novel transcript	Up
ENSG00000272572	6	18	-1.81888	0.00399780518954276	0.0120978495263753	ENSG00000272572	lncRNA	novel transcript, antisense to FAM178A	Down
ENSG00000229980	18.6666666666667	35.6666666666667	-1.18707	0.00414939980967061	0.0125126291413861	TOB1-AS1	lncRNA	TOB1 antisense RNA 1 [Source:HGNC Symbol;Acc:HGNC:44340]	Down
ENSG00000230736	24	40.6666666666667	-1.04398	0.00418907116406778	0.0126245718376721	ENSG00000230736	lncRNA	novel transcript	Down
ENSG00000113361	24.3333333333333	6.66666666666667	1.63658989058815	0.00419153398131653	0.0126300725031791	CDH6	protein_coding	cadherin 6 [Source:HGNC Symbol;Acc:HGNC:1765]	Up
ENSG00000290917	5	15.3333333333333	-1.91608	0.00419606814081756	0.0126418119850122	RAET1K	lncRNA	retinoic acid early transcript 1K pseudogene [Source:HGNC Symbol;Acc:HGNC:16797]	Down
ENSG00000233967	13.6666666666667	2	2.50003751663368	0.00420002909597409	0.0126498975767296	ENSG00000233967	lncRNA	novel transcript	Up
ENSG00000100206	42	16	1.1324085916147	0.00428808942991447	0.0129013917857193	DMC1	protein_coding	DNA meiotic recombinase 1 [Source:HGNC Symbol;Acc:HGNC:2927]	Up
ENSG00000259775	8.66666666666667	21	-1.52162	0.00435576118982167	0.013085118806366	EIF5-DT	lncRNA	EIF5 divergent transcript [Source:HGNC Symbol;Acc:HGNC:56080]	Down
ENSG00000227906	11.6666666666667	1.33333333333333	2.86240793212659	0.00435810352818511	0.0130901702486458	SNAP25-AS1	lncRNA	SNAP25 antisense RNA 1 [Source:HGNC Symbol;Acc:HGNC:44312]	Up
ENSG00000188037	16.6666666666667	31.3333333333333	-1.16695	0.0043619624936587	0.0130997748691457	CLCN1	protein_coding	chloride voltage-gated channel 1 [Source:HGNC Symbol;Acc:HGNC:2019]	Down
ENSG00000162777	37.6666666666667	13	1.28050684529653	0.00443600194492425	0.013303976158517	DENND2D	protein_coding	DENN domain containing 2D [Source:HGNC Symbol;Acc:HGNC:26192]	Up
ENSG00000123201	62.6666666666667	25.3333333333333	1.08439333974875	0.00443772287470089	0.0133071226801317	GUCY1B2	transcribed_unitary_pseudogene	guanylate cyclase 1 soluble subunit beta 2 (pseudogene) [Source:HGNC Symbol;Acc:HGNC:4686]	Up
ENSG00000160951	18.6666666666667	34.6666666666667	-1.1319	0.00444340939330743	0.0133221578132325	PTGER1	protein_coding	prostaglandin E receptor 1 [Source:HGNC Symbol;Acc:HGNC:9593]	Down
ENSG00000287271	32.3333333333333	10	1.39978492937068	0.0045234544944011	0.0135375600664136	ENSG00000287271	lncRNA	novel transcript, antisense to FBXO17and FBXO27	Up
ENSG00000077063	20.6666666666667	36.6666666666667	-1.09619	0.00455995475091164	0.0136323790613958	CTTNBP2	protein_coding	cortactin binding protein 2 [Source:HGNC Symbol;Acc:HGNC:15679]	Down
ENSG00000290455	6	16.6666666666667	-1.74571	0.00461784209604301	0.0137929484439861	ENSG00000290455	lncRNA	novel transcript	Down
ENSG00000007402	44.6666666666667	18	1.07749042440263	0.00463328172208769	0.0138286390888707	CACNA2D2	protein_coding	calcium voltage-gated channel auxiliary subunit alpha2delta 2 [Source:HGNC Symbol;Acc:HGNC:1400]	Up
ENSG00000171450	32.3333333333333	10.6666666666667	1.33481629608553	0.00469250743824969	0.0139843357671563	CDK5R2	protein_coding	cyclin dependent kinase 5 regulatory subunit 2 [Source:HGNC Symbol;Acc:HGNC:1776]	Up
ENSG00000119508	38.3333333333333	13.6666666666667	1.24009837665989	0.00470655381132575	0.0140219769060839	NR4A3	protein_coding	nuclear receptor subfamily 4 group A member 3 [Source:HGNC Symbol;Acc:HGNC:7982]	Up
ENSG00000286977	16.3333333333333	3.33333333333333	2.04650172820142	0.00477282740871997	0.0142023341053529	ENSG00000286977	lncRNA	novel transcript	Up
ENSG00000287824	11.6666666666667	1.33333333333333	2.86123099352975	0.00479154802015832	0.0142430634350714	ENSG00000287824	lncRNA	novel transcript	Up
ENSG00000253633	27.6666666666667	8.33333333333333	1.46824177873653	0.00479468474990547	0.0142502490939051	LINC03047	lncRNA	long intergenic non-protein coding RNA 3047 [Source:HGNC Symbol;Acc:HGNC:56265]	Up
ENSG00000237037	25.6666666666667	7.66666666666667	1.49082874322184	0.00484440952536433	0.0143872426218804	NDUFA6-DT	lncRNA	NDUFA6 divergent transcript [Source:HGNC Symbol;Acc:HGNC:45273]	Up
ENSG00000224081	25.3333333333333	7.33333333333333	1.52186615132733	0.00493643017757592	0.0146407763718523	SLC44A3-AS1	transcribed_processed_pseudogene	SLC44A3 antisense RNA 1 [Source:HGNC Symbol;Acc:HGNC:49057]	Up
ENSG00000214960	30	9.66666666666667	1.37562513829502	0.00496197577811473	0.0147077327829829	CRPPA	protein_coding	CDP-L-ribitol pyrophosphorylase A [Source:HGNC Symbol;Acc:HGNC:37276]	Up
ENSG00000161850	0.666666666666667	7.66666666666667	-3.79585	0.00500124180634768	0.0148152533186692	KRT82	protein_coding	keratin 82 [Source:HGNC Symbol;Acc:HGNC:6459]	Down
ENSG00000261801	51	20.6666666666667	1.02729182593559	0.0050060778339617	0.0148273618141368	LOXL1-AS1	lncRNA	LOXL1 antisense RNA 1 [Source:HGNC Symbol;Acc:HGNC:44169]	Up
ENSG00000263823	3.66666666666667	12.6666666666667	-2.06296	0.00500966016291404	0.0148357539493443	ENSG00000263823	lncRNA	novel transcript, antisense to KIAA1012	Down
ENSG00000290461	25.6666666666667	7.33333333333333	1.56196590108258	0.00514441731128975	0.0151939410346412	ENSG00000290461	lncRNA	novel transcript	Up
ENSG00000213401	9.66666666666667	0.666666666666667	3.58387071417743	0.00519666218577745	0.0153276773731485	MAGEA12	protein_coding	MAGE family member A12 [Source:HGNC Symbol;Acc:HGNC:6799]	Up
ENSG00000253731	25.3333333333333	6	1.79068951929218	0.00529911427133986	0.0156135883684324	PCDHGA6	protein_coding	protocadherin gamma subfamily A, 6 [Source:HGNC Symbol;Acc:HGNC:8704]	Up
ENSG00000268510	19.6666666666667	35.3333333333333	-1.08535	0.00533774705665292	0.0157087255155605	IFNL3P1	unprocessed_pseudogene	interferon lambda 3 pseudogene 1 [Source:HGNC Symbol;Acc:HGNC:44483]	Down
ENSG00000223751	22	6	1.61615743346147	0.00538582578872418	0.0158361025751577	ENSG00000223751	lncRNA	novel transcript	Up
ENSG00000146197	28	7.66666666666667	1.56198588012383	0.00542838235013205	0.0159493957243794	SCUBE3	protein_coding	signal peptide, CUB domain and EGF like domain containing 3 [Source:HGNC Symbol;Acc:HGNC:13655]	Up
ENSG00000170909	33.3333333333333	11.3333333333333	1.28113471113727	0.00557395127696985	0.0163359078037425	OSCAR	protein_coding	osteoclast associated Ig-like receptor [Source:HGNC Symbol;Acc:HGNC:29960]	Up
ENSG00000100079	14.3333333333333	28	-1.23197	0.00560099407091982	0.0164054549091898	LGALS2	protein_coding	galectin 2 [Source:HGNC Symbol;Acc:HGNC:6562]	Down
ENSG00000186832	28	47.6666666666667	-1.06424	0.00564369606029933	0.0165158775681001	KRT16	protein_coding	keratin 16 [Source:HGNC Symbol;Acc:HGNC:6423]	Down
ENSG00000287346	11.3333333333333	1	3.23931708060666	0.00565118594210682	0.0165353533718159	ENSG00000287346	lncRNA	novel transcript	Up
ENSG00000181143	10.6666666666667	1	3.18486288477216	0.00566703250939622	0.0165743757535257	MUC16	protein_coding	mucin 16, cell surface associated [Source:HGNC Symbol;Acc:HGNC:15582]	Up
ENSG00000150510	42	16.6666666666667	1.0711069512281	0.00576359291678774	0.0168294534328786	FAM124A	protein_coding	family with sequence similarity 124 member A [Source:HGNC Symbol;Acc:HGNC:26413]	Up
ENSG00000123119	13	2	2.41904547293562	0.0057890756092642	0.0169013704854701	NECAB1	protein_coding	N-terminal EF-hand calcium binding protein 1 [Source:HGNC Symbol;Acc:HGNC:20983]	Up
ENSG00000250303	36	13.3333333333333	1.1913892060061	0.00580521098587743	0.0169434837806462	LINC02762	lncRNA	long intergenic non-protein coding RNA 2762 [Source:HGNC Symbol;Acc:HGNC:27443]	Up
ENSG00000207146	10.6666666666667	1	3.12974022635549	0.00586347406826664	0.0171034542509636	Y_RNA	misc_RNA	Y RNA [Source:RFAM;Acc:RF00019]	Up
ENSG00000183837	9.66666666666667	0.666666666666667	3.63081243989207	0.00587980167906409	0.0171460314236097	PNMA3	protein_coding	PNMA family member 3 [Source:HGNC Symbol;Acc:HGNC:18742]	Up
ENSG00000113211	11	23.6666666666667	-1.34315	0.00588595697949877	0.0171614544902695	PCDHB6	protein_coding	protocadherin beta 6 [Source:HGNC Symbol;Acc:HGNC:8691]	Down
ENSG00000244161	46.6666666666667	18.3333333333333	1.06239327810138	0.00594653801296961	0.017320242831777	FLNB-AS1	lncRNA	FLNB antisense RNA 1 [Source:HGNC Symbol;Acc:HGNC:40239]	Up
ENSG00000167619	46.6666666666667	19.3333333333333	1.01681327964393	0.00596714690190055	0.0173726062580464	TMEM145	protein_coding	transmembrane protein 145 [Source:HGNC Symbol;Acc:HGNC:26912]	Up
ENSG00000205363	40.6666666666667	16	1.10148113915799	0.00602136678749819	0.0175073029052622	INSYN1	protein_coding	inhibitory synaptic factor 1 [Source:HGNC Symbol;Acc:HGNC:33753]	Up
ENSG00000124159	10	22.6666666666667	-1.44619	0.00609998683859401	0.0177021153363183	MATN4	protein_coding	matrilin 4 [Source:HGNC Symbol;Acc:HGNC:6910]	Down
ENSG00000196167	15	2.66666666666667	2.19303617428284	0.00614567788339144	0.0178112265094515	COLCA1	lncRNA	colorectal cancer associated 1 [Source:HGNC Symbol;Acc:HGNC:33789]	Up
ENSG00000203883	23.3333333333333	6.66666666666667	1.54094202264976	0.00616977758433225	0.0178680006093622	SOX18	protein_coding	SRY-box transcription factor 18 [Source:HGNC Symbol;Acc:HGNC:11194]	Up
ENSG00000287151	41	15	1.16499572640047	0.00625713502078609	0.018099822959514	C2orf27A	lncRNA	chromosome 2 open reading frame 27A [Source:HGNC Symbol;Acc:HGNC:25077]	Up
ENSG00000237232	3.66666666666667	12.6666666666667	-2.03654	0.00627296194738608	0.0181429556454622	ZNF295-AS1	lncRNA	ZNF295 antisense RNA 1 [Source:HGNC Symbol;Acc:HGNC:23130]	Down
ENSG00000108684	35	11.6666666666667	1.28527284228828	0.00635985696028058	0.0183754968678819	ASIC2	protein_coding	acid sensing ion channel subunit 2 [Source:HGNC Symbol;Acc:HGNC:99]	Up
ENSG00000101445	22.6666666666667	39	-1.05084	0.00636727697955843	0.0183915703832127	PPP1R16B	protein_coding	protein phosphatase 1 regulatory subunit 16B [Source:HGNC Symbol;Acc:HGNC:15850]	Down
ENSG00000273056	13	25.6666666666667	-1.24131	0.00644890261860665	0.0185920989625934	ENSG00000273056	lncRNA	novel transcript	Down
ENSG00000213654	10.6666666666667	22.6666666666667	-1.37175	0.00652928664391517	0.0188019536457793	GPSM3	protein_coding	G protein signaling modulator 3 [Source:HGNC Symbol;Acc:HGNC:13945]	Down
ENSG00000153822	18	4	1.89356041635923	0.00655877071127376	0.0188773855629112	KCNJ16	protein_coding	potassium inwardly rectifying channel subfamily J member 16 [Source:HGNC Symbol;Acc:HGNC:6262]	Up
ENSG00000277701	16	3.33333333333333	2.03043181643068	0.00657565001588735	0.0189162142266501	ENSG00000277701	lncRNA	novel transcript	Up
ENSG00000129654	8	20	-1.56608	0.00660467504960405	0.018983170060593	FOXJ1	protein_coding	forkhead box J1 [Source:HGNC Symbol;Acc:HGNC:3816]	Down
ENSG00000101335	37	12.6666666666667	1.2598259554867	0.00661074737119447	0.0189923560081206	MYL9	protein_coding	myosin light chain 9 [Source:HGNC Symbol;Acc:HGNC:15754]	Up
ENSG00000090339	45.3333333333333	17	1.12279255020579	0.00663950034163635	0.0190611394590543	ICAM1	protein_coding	intercellular adhesion molecule 1 [Source:HGNC Symbol;Acc:HGNC:5344]	Up
ENSG00000282851	22.3333333333333	37.6666666666667	-1.02251	0.00667192124842615	0.0191458913530456	BISPR	lncRNA	BST2 interferon stimulated positive regulator [Source:HGNC Symbol;Acc:HGNC:51290]	Down
ENSG00000225465	31	10.6666666666667	1.28800470941176	0.00669137727652632	0.0191878246193848	RFPL1S	lncRNA	RFPL1 antisense RNA 1 [Source:HGNC Symbol;Acc:HGNC:9978]	Up
ENSG00000213085	15	28.6666666666667	-1.20805	0.0066929742496619	0.0191882582967345	CFAP45	protein_coding	cilia and flagella associated protein 45 [Source:HGNC Symbol;Acc:HGNC:17229]	Down
ENSG00000150667	26.3333333333333	7	1.66915544950213	0.00669966711764514	0.0192032565379008	FSIP1	protein_coding	fibrous sheath interacting protein 1 [Source:HGNC Symbol;Acc:HGNC:21674]	Up
ENSG00000247095	25.3333333333333	8	1.40840983379926	0.00688119658897152	0.0196634475375305	MIR210HG	lncRNA	MIR210 host gene [Source:HGNC Symbol;Acc:HGNC:39524]	Up
ENSG00000267254	18	32.3333333333333	-1.10312	0.00691078486491291	0.0197369863594377	ZNF790-AS1	lncRNA	ZNF790 antisense RNA 1 [Source:HGNC Symbol;Acc:HGNC:27617]	Down
ENSG00000229097	26.3333333333333	8.33333333333333	1.41640179814802	0.00694663324390157	0.019819365969818	CALM2P2	processed_pseudogene	calmodulin 2 pseudogene 2 [Source:HGNC Symbol;Acc:HGNC:1447]	Up
ENSG00000254607	3.33333333333333	12	-2.1287	0.00697930806863555	0.0199039898548232	ENSG00000254607	lncRNA	novel transcript, antisense to KIRREL3	Down
ENSG00000277200	15	3	2.14205248790686	0.00712138478914288	0.0202566788179396	CCDC92B	protein_coding	coiled-coil domain containing 92B [Source:HGNC Symbol;Acc:HGNC:52279]	Up
ENSG00000253295	14.3333333333333	28	-1.20711	0.00717917927198365	0.0204034952939346	ENSG00000253295	lncRNA	novel transcript	Down
ENSG00000272791	23.6666666666667	40.3333333333333	-1.03638	0.00722870500497447	0.0205354105038777	ENSG00000272791	lncRNA	novel transcript	Down
ENSG00000259562	34.3333333333333	12.6666666666667	1.17585472698668	0.00725611914957565	0.020601471152923	ENSG00000259562	transcribed_processed_pseudogene	zinc finger CCHC-type and RNA binding motif 1 (ZCRB1) pseudogene	Up
ENSG00000269125	1.33333333333333	8.66666666666667	-2.98317	0.00735754488434695	0.0208647850142481	ENSG00000269125	lncRNA	novel transcript, antisense to PROZ	Down
ENSG00000105388	38	13.6666666666667	1.19375302134475	0.00736517104142287	0.020881161179268	CEACAM5	protein_coding	CEA cell adhesion molecule 5 [Source:HGNC Symbol;Acc:HGNC:1817]	Up
ENSG00000269404	19.3333333333333	33.6666666666667	-1.05492	0.00738098620175449	0.0209200108270933	SPIB	protein_coding	Spi-B transcription factor [Source:HGNC Symbol;Acc:HGNC:11242]	Down
ENSG00000183307	6	16	-1.67287	0.00754258146822697	0.0213413792749762	TMEM121B	protein_coding	transmembrane protein 121B [Source:HGNC Symbol;Acc:HGNC:1844]	Down
ENSG00000272221	18.6666666666667	32.3333333333333	-1.06454	0.00754680297591193	0.0213502742287688	ENSG00000272221	lncRNA	novel transcript	Down
ENSG00000105697	16	30	-1.1787	0.00760690696890881	0.0214957518041533	HAMP	protein_coding	hepcidin antimicrobial peptide [Source:HGNC Symbol;Acc:HGNC:15598]	Down
ENSG00000144891	31.3333333333333	11.3333333333333	1.22585935018263	0.00760903109783379	0.0214986873508757	AGTR1	protein_coding	angiotensin II receptor type 1 [Source:HGNC Symbol;Acc:HGNC:336]	Up
ENSG00000248727	17.6666666666667	4.33333333333333	1.78252619389297	0.00769978407357782	0.0217395984483328	LINC01948	lncRNA	long intergenic non-protein coding RNA 1948 [Source:HGNC Symbol;Acc:HGNC:52772]	Up
ENSG00000254200	3.33333333333333	12	-2.12547	0.00774574076369464	0.0218600055261472	RPL7AP33	processed_pseudogene	ribosomal protein L7a pseudogene 33 [Source:HGNC Symbol;Acc:HGNC:36679]	Down
ENSG00000204965	22.6666666666667	6.66666666666667	1.54448530500931	0.0077622057566285	0.0218971139038812	PCDHA5	protein_coding	protocadherin alpha 5 [Source:HGNC Symbol;Acc:HGNC:8671]	Up
ENSG00000160145	34.6666666666667	12	1.31129353344933	0.00789417528848138	0.0222345682197537	KALRN	protein_coding	kalirin RhoGEF kinase [Source:HGNC Symbol;Acc:HGNC:4814]	Up
ENSG00000213930	28.6666666666667	10	1.2767187129228	0.0078982857373205	0.0222429829642567	GALT	protein_coding	galactose-1-phosphate uridylyltransferase [Source:HGNC Symbol;Acc:HGNC:4135]	Up
ENSG00000262136	4.66666666666667	14.3333333333333	-1.84118	0.00792323544617687	0.0223069032054175	NQO1-DT	lncRNA	NQO1 divergent transcript [Source:HGNC Symbol;Acc:HGNC:55344]	Down
ENSG00000058335	5.33333333333333	15	-1.76844	0.00794893119078358	0.0223760662154657	RASGRF1	protein_coding	Ras protein specific guanine nucleotide releasing factor 1 [Source:HGNC Symbol;Acc:HGNC:9875]	Down
ENSG00000230795	10	1	3.04870202817793	0.00802639712784933	0.0225588678640135	HLA-K	unprocessed_pseudogene	major histocompatibility complex, class I, K (pseudogene) [Source:HGNC Symbol;Acc:HGNC:4969]	Up
ENSG00000189419	34	13	1.14248730341148	0.00802912967387432	0.0225633465328098	SPATA41	lncRNA	spermatogenesis associated 41 [Source:HGNC Symbol;Acc:HGNC:48613]	Up
ENSG00000168490	6.66666666666667	17	-1.61558	0.00812876238862522	0.0228077413819089	PHYHIP	protein_coding	phytanoyl-CoA 2-hydroxylase interacting protein [Source:HGNC Symbol;Acc:HGNC:16865]	Down
ENSG00000258986	10	1	3.04253859982571	0.00819602046505276	0.0229736761556856	TMEM179	protein_coding	transmembrane protein 179 [Source:HGNC Symbol;Acc:HGNC:20137]	Up
ENSG00000169436	18.3333333333333	4.66666666666667	1.75043372857807	0.00827881653689489	0.023182792872399	COL22A1	protein_coding	collagen type XXII alpha 1 chain [Source:HGNC Symbol;Acc:HGNC:22989]	Up
ENSG00000253819	10.6666666666667	1.33333333333333	2.74822143362797	0.00833555426248713	0.0233284818289923	LINC01151	lncRNA	long intergenic non-protein coding RNA 1151 [Source:HGNC Symbol;Acc:HGNC:49471]	Up
ENSG00000205879	1.33333333333333	8.66666666666667	-2.89311	0.00834707857407213	0.02335743459158	FAM90A2P	unprocessed_pseudogene	family with sequence similarity 90 member A2, pseudogene [Source:HGNC Symbol;Acc:HGNC:32250]	Down
ENSG00000287608	19	5	1.68866177661721	0.00839086226453015	0.0234600692446122	ENSG00000287608	lncRNA	novel transcript, antisense to ZNF761and ZNF813	Up
ENSG00000289463	18.6666666666667	4.33333333333333	1.84399710815683	0.00865021503580423	0.0241307012595756	ENSG00000289463	lncRNA	novel transcript, sense intronic to ZNF638	Up
ENSG00000114115	39.3333333333333	16	1.05570866976345	0.00865251667699325	0.0241337232968965	RBP1	protein_coding	retinol binding protein 1 [Source:HGNC Symbol;Acc:HGNC:9919]	Up
ENSG00000244701	13.3333333333333	2.33333333333333	2.2833328766429	0.00872473740785635	0.0243214640180448	ENSG00000244701	lncRNA	novel transcript, antisense to AGK	Up
ENSG00000182103	7	17	-1.53648	0.00876980522466173	0.0244367803763292	FAM181B	protein_coding	family with sequence similarity 181 member B [Source:HGNC Symbol;Acc:HGNC:28512]	Down
ENSG00000134121	5	15.6666666666667	-1.87026	0.00879668533795499	0.0245047869300451	CHL1	protein_coding	cell adhesion molecule L1 like [Source:HGNC Symbol;Acc:HGNC:1939]	Down
ENSG00000258722	4.66666666666667	13.6666666666667	-1.82357	0.00883700306291771	0.0246101776568729	CKAP2P1	processed_pseudogene	cytoskeleton associated protein 2 pseudogene 1 [Source:HGNC Symbol;Acc:HGNC:49923]	Down
ENSG00000274422	31.6666666666667	11.3333333333333	1.23230856787526	0.00886140131322082	0.0246660569458155	ENSG00000274422	lncRNA	novel transcript	Up
ENSG00000115353	23.3333333333333	7	1.5202720989254	0.00886204893146394	0.0246660569458155	TACR1	protein_coding	tachykinin receptor 1 [Source:HGNC Symbol;Acc:HGNC:11526]	Up
ENSG00000138083	13.3333333333333	2.33333333333333	2.21971839872174	0.00886847023769693	0.0246804617783842	SIX3	protein_coding	SIX homeobox 3 [Source:HGNC Symbol;Acc:HGNC:10889]	Up
ENSG00000086159	2.66666666666667	10.3333333333333	-2.18797	0.00891945837870499	0.0248119015621075	AQP6	protein_coding	aquaporin 6 [Source:HGNC Symbol;Acc:HGNC:639]	Down
ENSG00000230699	34	12.6666666666667	1.1739723573635	0.00894837669586071	0.0248818632746076	ENSG00000230699	lncRNA	novel transcript	Up
ENSG00000261655	9.33333333333333	1	2.96868872589852	0.00895535494651944	0.0248977720892075	ENSG00000261655	lncRNA	novel transcript, overlapping to GPR20	Up
ENSG00000253838	13	2.33333333333333	2.21357767192884	0.00896212632757267	0.0249131013784573	ENSG00000253838	lncRNA	novel transcript	Up
ENSG00000286614	12	2	2.32924277999396	0.00897918467672958	0.024939521769677	ENSG00000286614	transcribed_unprocessed_pseudogene	novel pseudogene	Up
ENSG00000230295	15.3333333333333	3	2.17107630171626	0.00910750988141491	0.0252569877139784	GTF2IP23	unprocessed_pseudogene	general transcription factor IIi pseudogene 23 [Source:HGNC Symbol;Acc:HGNC:51735]	Up
ENSG00000162620	39.6666666666667	16	1.04089436124903	0.00914256503884346	0.0253471057878866	LRRIQ3	protein_coding	leucine rich repeats and IQ motif containing 3 [Source:HGNC Symbol;Acc:HGNC:28318]	Up
ENSG00000171004	4	12.6666666666667	-1.89331	0.0091566617728981	0.0253755334442275	HS6ST2	protein_coding	heparan sulfate 6-O-sulfotransferase 2 [Source:HGNC Symbol;Acc:HGNC:19133]	Down
ENSG00000049540	5.66666666666667	15	-1.65859	0.00928504277169367	0.0256989537885259	ELN	protein_coding	elastin [Source:HGNC Symbol;Acc:HGNC:3327]	Down
ENSG00000186481	19	5	1.64737228292272	0.00929070995668257	0.0257110468750943	ANKRD20A5P	transcribed_unprocessed_pseudogene	ankyrin repeat domain 20 family member A5, pseudogene [Source:HGNC Symbol;Acc:HGNC:33833]	Up
ENSG00000055118	22	6.33333333333333	1.52327745873773	0.00932357721989928	0.0257865059754047	KCNH2	protein_coding	potassium voltage-gated channel subfamily H member 2 [Source:HGNC Symbol;Acc:HGNC:6251]	Up
ENSG00000289947	5	14	-1.79036	0.00932708947012845	0.0257865059754047	ENSG00000289947	lncRNA	novel transcript	Down
ENSG00000254554	11.3333333333333	23.3333333333333	-1.3089	0.00933369508438093	0.0258011674471814	ADM-DT	lncRNA	ADM divergent transcript [Source:HGNC Symbol;Acc:HGNC:55516]	Down
ENSG00000062282	31.6666666666667	11	1.23903438393317	0.0093566571820628	0.0258574249608652	DGAT2	protein_coding	diacylglycerol O-acyltransferase 2 [Source:HGNC Symbol;Acc:HGNC:16940]	Up
ENSG00000150175	8.66666666666667	0.666666666666667	3.43885181252279	0.00939334175917299	0.0259515630275395	FRMPD2B	translated_unprocessed_pseudogene	FERM and PDZ domain containing 2B, pseudogene [Source:HGNC Symbol;Acc:HGNC:16843]	Up
ENSG00000285886	11	23.3333333333333	-1.36722	0.00950970647420185	0.0262291528191958	ENSG00000285886	lncRNA	novel transcript	Down
ENSG00000227440	11.3333333333333	24	-1.29879	0.00953868407218211	0.0262907740066586	ATP5MC1P4	processed_pseudogene	ATP synthase membrane subunit c locus 1 pseudogene 4 [Source:HGNC Symbol;Acc:HGNC:39507]	Down
ENSG00000100628	1	7.33333333333333	-3.13888	0.00963474537768168	0.0265297013047674	ASB2	protein_coding	ankyrin repeat and SOCS box containing 2 [Source:HGNC Symbol;Acc:HGNC:16012]	Down
ENSG00000178033	28.6666666666667	10	1.28750908464561	0.0099375843463	0.0272763763774223	CALHM5	protein_coding	calcium homeostasis modulator family member 5 [Source:HGNC Symbol;Acc:HGNC:21568]	Up
ENSG00000239887	15	27.3333333333333	-1.12543	0.0100021582176246	0.0274422094366933	C1orf226	protein_coding	chromosome 1 open reading frame 226 [Source:HGNC Symbol;Acc:HGNC:34351]	Down
ENSG00000160471	27.3333333333333	9	1.32186793311136	0.0100199150606638	0.0274795095440524	COX6B2	protein_coding	cytochrome c oxidase subunit 6B2 [Source:HGNC Symbol;Acc:HGNC:24380]	Up
ENSG00000225968	8.66666666666667	0.666666666666667	3.4747038996498	0.0100713658733588	0.0276053253888702	ELFN1	protein_coding	extracellular leucine rich repeat and fibronectin type III domain containing 1 [Source:HGNC Symbol;Acc:HGNC:33154]	Up
ENSG00000151468	35	13.6666666666667	1.11674199513837	0.0102387955891415	0.0280284204150321	CCDC3	protein_coding	coiled-coil domain containing 3 [Source:HGNC Symbol;Acc:HGNC:23813]	Up
ENSG00000249378	8.33333333333333	0.666666666666667	3.42214988331381	0.0102686272273038	0.0280954746886271	LINC01060	lncRNA	long intergenic non-protein coding RNA 1060 [Source:HGNC Symbol;Acc:HGNC:49081]	Up
ENSG00000145536	23.3333333333333	7.33333333333333	1.41163788577594	0.0104376936042643	0.0285029325347218	ADAMTS16	protein_coding	ADAM metallopeptidase with thrombospondin type 1 motif 16 [Source:HGNC Symbol;Acc:HGNC:17108]	Up
ENSG00000118997	37.3333333333333	15.3333333333333	1.04768824257987	0.0105252257871586	0.0287023950465067	DNAH7	protein_coding	dynein axonemal heavy chain 7 [Source:HGNC Symbol;Acc:HGNC:18661]	Up
ENSG00000284700	1.33333333333333	8	-2.82986	0.0105986069605316	0.0288627722410188	ENSG00000284700	lncRNA	novel transcript	Down
ENSG00000162444	28.6666666666667	9	1.36982869007566	0.0106357825364741	0.0289480923694717	RBP7	protein_coding	retinol binding protein 7 [Source:HGNC Symbol;Acc:HGNC:30316]	Up
ENSG00000263935	10.3333333333333	21.3333333333333	-1.29004	0.0106816728962922	0.0290690010169874	TOMM20P3	processed_pseudogene	TOMM20 pseudogene 3 [Source:HGNC Symbol;Acc:HGNC:50520]	Down
ENSG00000291232	30	11	1.19174607136507	0.0108435762247011	0.0294569941627954	ENSG00000291232	lncRNA	novel transcript	Up
ENSG00000235947	1.66666666666667	8.66666666666667	-2.60221	0.0109828007951515	0.0298025069796104	EGOT	lncRNA	eosinophil granule ontogeny transcript [Source:HGNC Symbol;Acc:HGNC:37129]	Down
ENSG00000275160	42	17.3333333333333	1.0283320265576	0.0110688285218641	0.0300265564845582	RPL7AP45	processed_pseudogene	ribosomal protein L7a pseudogene 45 [Source:HGNC Symbol;Acc:HGNC:35935]	Up
ENSG00000183186	12.3333333333333	2.33333333333333	2.16727098466287	0.0111229697512319	0.0301622050379401	C2CD4C	protein_coding	C2 calcium dependent domain containing 4C [Source:HGNC Symbol;Acc:HGNC:29417]	Up
ENSG00000231731	39	16	1.03677538855836	0.0111498311147915	0.0302184983654268	ENSG00000231731	lncRNA	novel transcript, antisense to IWS1	Up
ENSG00000289009	14.3333333333333	26.6666666666667	-1.15389	0.0111531179788975	0.0302232714150452	ENSG00000289009	lncRNA	novel transcript, antisense to ITGB2	Down
ENSG00000230109	19	5.33333333333333	1.59302783688925	0.0111881956742667	0.0303017457084426	LINC02643	lncRNA	long intergenic non-protein coding RNA 2643 [Source:HGNC Symbol;Acc:HGNC:54126]	Up
ENSG00000185275	3.33333333333333	11	-1.98111	0.0113678602573356	0.0307085700037584	CD24P4	processed_pseudogene	CD24 molecule pseudogene 4 [Source:HGNC Symbol;Acc:HGNC:1649]	Down
ENSG00000047936	10.6666666666667	1.66666666666667	2.41304799543242	0.011498275133803	0.0309974594618269	ROS1	protein_coding	ROS proto-oncogene 1, receptor tyrosine kinase [Source:HGNC Symbol;Acc:HGNC:10261]	Up
ENSG00000260947	32.6666666666667	12	1.22716193774222	0.0115074433359091	0.0310179541490029	ENSG00000260947	lncRNA	novel transcript	Up
ENSG00000260369	6.33333333333333	16.3333333333333	-1.59026	0.0115731777145102	0.0311908948771064	ENSG00000260369	lncRNA	novel transcript	Down
ENSG00000288840	10.6666666666667	22.3333333333333	-1.30462	0.0116179719026297	0.031294588716235	ENSG00000288840	lncRNA	novel transcript	Down
ENSG00000273369	9.33333333333333	1	2.94904943613228	0.0118695338406668	0.0318682022024626	ENSG00000273369	lncRNA	novel transcript, antisense to GUF1	Up
ENSG00000229728	15.6666666666667	3.66666666666667	1.81999460405325	0.0119193863187193	0.0319760459896413	ENSG00000229728	lncRNA	novel transcript	Up
ENSG00000159625	23.6666666666667	7.66666666666667	1.41452940975352	0.0119619567188912	0.0320815597948165	DRC7	protein_coding	dynein regulatory complex subunit 7 [Source:HGNC Symbol;Acc:HGNC:25289]	Up
ENSG00000231468	6.66666666666667	16.3333333333333	-1.57108	0.012107016225262	0.0324091735684075	PRDX3P2	processed_pseudogene	peroxiredoxin 3 pseudogene 2 [Source:HGNC Symbol;Acc:HGNC:39265]	Down
ENSG00000272518	10	1.33333333333333	2.64988188842126	0.012116767892686	0.0324265138052171	ENSG00000272518	lncRNA	novel transcript, sense intronic to MRPS28	Up
ENSG00000049192	11	23.6666666666667	-1.32134	0.0121472046581125	0.0325035765328315	ADAMTS6	protein_coding	ADAM metallopeptidase with thrombospondin type 1 motif 6 [Source:HGNC Symbol;Acc:HGNC:222]	Down
ENSG00000265683	11	21.6666666666667	-1.25735	0.0122382857768623	0.0327296075271859	SYPL1P2	processed_pseudogene	synaptophysin like 1 pseudogene 2 [Source:HGNC Symbol;Acc:HGNC:53547]	Down
ENSG00000233559	15.3333333333333	27.3333333333333	-1.08794	0.0123719555710947	0.0330603086345359	LINC00513	lncRNA	long intergenic non-protein coding RNA 513 [Source:HGNC Symbol;Acc:HGNC:43566]	Down
ENSG00000290474	9.33333333333333	1	2.9271789429407	0.0124222004255175	0.0331766709220812	GUSBP2	lncRNA	GUSB pseudogene 2 [Source:NCBI gene (formerly Entrezgene);Acc:387036]	Up
ENSG00000215196	20.6666666666667	6	1.52480320749798	0.012437484093786	0.0332040596245023	BASP1-AS1	lncRNA	BASP1 antisense RNA 1 [Source:HGNC Symbol;Acc:HGNC:26609]	Up
ENSG00000157303	10.6666666666667	1.66666666666667	2.49398	0.0124510023085724	0.0332356696847474	SUSD3	protein_coding	sushi domain containing 3 [Source:HGNC Symbol;Acc:HGNC:28391]	Up
ENSG00000286812	16	4	1.73849372758405	0.0124826448655584	0.0333021834534472	ENSG00000286812	lncRNA	novel transcript, antisense to GNAL	Up
ENSG00000266980	5.66666666666667	14.6666666666667	-1.64198	0.0124870004243081	0.0333093174528844	ENSG00000266980	lncRNA	novel transcript, antisense to UNK	Down
ENSG00000281406	1.33333333333333	7.33333333333333	-2.78455	0.0124903710439096	0.0333138225405689	BLACAT1	protein_coding	BLACAT1 overlapping LEMD1 locus [Source:HGNC Symbol;Acc:HGNC:48597]	Down
ENSG00000261096	15.3333333333333	27.6666666666667	-1.10908	0.0125249601283521	0.0333880951665357	ENSG00000261096	lncRNA	novel transcript	Down
ENSG00000151320	24.3333333333333	8	1.3364180907568	0.0125548153950521	0.0334541751628448	AKAP6	protein_coding	A-kinase anchoring protein 6 [Source:HGNC Symbol;Acc:HGNC:376]	Up
ENSG00000250584	8.33333333333333	19	-1.45289	0.012559430760412	0.0334619722841966	LINC01511	lncRNA	long intergenic non-protein coding RNA 1511 [Source:HGNC Symbol;Acc:HGNC:51200]	Down
ENSG00000140465	19.3333333333333	33	-1.0239	0.0125801303115481	0.0335081082884841	CYP1A1	protein_coding	cytochrome P450 family 1 subfamily A member 1 [Source:HGNC Symbol;Acc:HGNC:2595]	Down
ENSG00000224020	43	17.3333333333333	1.04576077090612	0.0128403314134064	0.0341231721180799	MIR181A2HG	lncRNA	MIR181A2 host gene [Source:HGNC Symbol;Acc:HGNC:37188]	Up
ENSG00000167220	35.6666666666667	13.3333333333333	1.13007730099892	0.0129278603130265	0.0343143487794106	HDHD2	protein_coding	haloacid dehalogenase like hydrolase domain containing 2 [Source:HGNC Symbol;Acc:HGNC:25364]	Up
ENSG00000252711	9.66666666666667	1.33333333333333	2.65842177157065	0.0129719804312396	0.0343991914809136	RN7SKP116	misc_RNA	RN7SK pseudogene 116 [Source:HGNC Symbol;Acc:HGNC:45840]	Up
ENSG00000223060	14.3333333333333	3.33333333333333	1.85784220365092	0.0132397458437365	0.0350295345824198	Y_RNA	misc_RNA	Y RNA [Source:RFAM;Acc:RF00019]	Up
ENSG00000174599	22.6666666666667	7	1.46571900297007	0.0134296267259229	0.0355034666774065	TRAM1L1	protein_coding	translocation associated membrane protein 1 like 1 [Source:HGNC Symbol;Acc:HGNC:28371]	Up
ENSG00000226279	10	20.3333333333333	-1.30708	0.0134467289357133	0.0355391932605129	RPL12P10	processed_pseudogene	ribosomal protein L12 pseudogene 10 [Source:HGNC Symbol;Acc:HGNC:22583]	Down
ENSG00000226393	16.6666666666667	29	-1.04983	0.0134808698751046	0.0356199214827193	IFNA20P	unprocessed_pseudogene	interferon alpha 20, pseudogene [Source:HGNC Symbol;Acc:HGNC:5444]	Down
ENSG00000214814	7	16.6666666666667	-1.51915	0.0135328035602238	0.0357333118800952	FER1L6	protein_coding	fer-1 like family member 6 [Source:HGNC Symbol;Acc:HGNC:28065]	Down
ENSG00000135097	17	4	1.78470486999673	0.0136918203842332	0.03609734700821	MSI1	protein_coding	musashi RNA binding protein 1 [Source:HGNC Symbol;Acc:HGNC:7330]	Up
ENSG00000249889	2.33333333333333	9	-2.19239	0.0139859731491193	0.0367828122823824	ALG1L11P	unprocessed_pseudogene	ALG1 like 11, pseudogene [Source:HGNC Symbol;Acc:HGNC:44380]	Down
ENSG00000223718	1.66666666666667	8.33333333333333	-2.51524	0.0140964812969585	0.0370439371201182	ENSG00000223718	processed_pseudogene	ribosomal protein L15 (RPL15) pseudogene	Down
ENSG00000274677	1.33333333333333	7.33333333333333	-2.69338	0.0141367998937257	0.0371400356889671	ENSG00000274677	lncRNA	novel transcript, sense intronic to MBTPS1	Down
ENSG00000161649	7.66666666666667	17.3333333333333	-1.41161	0.0142059066940216	0.0372721596956124	CD300LG	protein_coding	CD300 molecule like family member g [Source:HGNC Symbol;Acc:HGNC:30455]	Down
ENSG00000274220	17.3333333333333	31	-1.09213	0.0143533119000562	0.0375892061644914	ENSG00000274220	lncRNA	novel transcript	Down
ENSG00000227992	27	9.66666666666667	1.21352088475923	0.0144272768165108	0.0377512865493074	ENSG00000227992	processed_pseudogene	pseudogene similar to part of ubiquitin carboxyl-terminal hydrolase L5 UCHL5	Up
ENSG00000278035	6.33333333333333	15	-1.52291	0.014543124096234	0.0380410333054666	ENSG00000278035	lncRNA	novel transcript	Down
ENSG00000235419	8.66666666666667	1	2.90701854083064	0.0146715731790109	0.0383466411271972	ENSG00000235419	lncRNA	novel transcript, antisense to SP100	Up
ENSG00000273796	11.3333333333333	22.6666666666667	-1.24944	0.0148101508708534	0.0386527376285553	ENSG00000273796	lncRNA	novel transcript	Down
ENSG00000227006	10.6666666666667	1.66666666666667	2.41286779863516	0.0148842194903499	0.0388306998398974	ENSG00000227006	lncRNA	novel transcript	Up
ENSG00000179855	10	1.33333333333333	2.59177107156861	0.0149177181332256	0.0389129679353523	GIPC3	protein_coding	GIPC PDZ domain containing family member 3 [Source:HGNC Symbol;Acc:HGNC:18183]	Up
ENSG00000253824	4	11.6666666666667	-1.79822	0.0151793755045406	0.0395226405585495	ENSG00000253824	lncRNA	novel transcript	Down
ENSG00000287910	10.6666666666667	21	-1.27397	0.0151956422983917	0.0395508106282009	ENSG00000287910	lncRNA	novel transcript	Down
ENSG00000143631	19.6666666666667	6	1.45397829132354	0.0152340455460953	0.0396337284242975	FLG	protein_coding	filaggrin [Source:HGNC Symbol;Acc:HGNC:3748]	Up
ENSG00000154898	30.6666666666667	11.6666666666667	1.12129895356985	0.0152735546650903	0.0397208670553728	CCDC144CP	transcribed_processed_pseudogene	coiled-coil domain containing 144C, pseudogene [Source:HGNC Symbol;Acc:HGNC:29073]	Up
ENSG00000245975	9	18.6666666666667	-1.3106	0.0153158165709609	0.0398098688432179	MINDY2-DT	lncRNA	MINDY2 divergent transcript [Source:HGNC Symbol;Acc:HGNC:55889]	Down
ENSG00000187862	12.3333333333333	23.3333333333333	-1.18613	0.0155066604234459	0.0402531039612161	TTC24	protein_coding	tetratricopeptide repeat domain 24 [Source:HGNC Symbol;Acc:HGNC:32348]	Down
ENSG00000184451	17.6666666666667	30.3333333333333	-1.01733	0.0156061090707963	0.0404847321350713	CCR10	protein_coding	C-C motif chemokine receptor 10 [Source:HGNC Symbol;Acc:HGNC:4474]	Down
ENSG00000124103	8.33333333333333	18.6666666666667	-1.37894	0.0156907243870353	0.0406510017502984	FAM209A	protein_coding	family with sequence similarity 209 member A [Source:HGNC Symbol;Acc:HGNC:16100]	Down
ENSG00000169627	4.33333333333333	15	-1.95302	0.0157006631433616	0.0406714314380606	BOLA2B	protein_coding	bolA family member 2B [Source:HGNC Symbol;Acc:HGNC:32479]	Down
ENSG00000232448	11	1.66666666666667	2.41178336914265	0.0160790636919567	0.0415267500226818	ENSG00000232448	lncRNA	novel transcript	Up
ENSG00000142319	17.6666666666667	30.3333333333333	-1.0643	0.0160904437335247	0.0415453076013284	SLC6A3	protein_coding	solute carrier family 6 member 3 [Source:HGNC Symbol;Acc:HGNC:11049]	Down
ENSG00000118407	10.3333333333333	1.66666666666667	2.35304056262518	0.0160998584176149	0.0415641985396238	FILIP1	protein_coding	filamin A interacting protein 1 [Source:HGNC Symbol;Acc:HGNC:21015]	Up
ENSG00000249502	15.3333333333333	4	1.70875230754068	0.016127584395122	0.0416249275938725	MED28-DT	lncRNA	MED28 divergent transcript [Source:HGNC Symbol;Acc:HGNC:55567]	Up
ENSG00000236212	11.3333333333333	2	2.24135702958498	0.0161720876212667	0.0417289154213459	ENSG00000236212	lncRNA	novel transcript	Up
ENSG00000270062	13.3333333333333	3	1.87977021814381	0.0161845800707195	0.0417412831003983	ENSG00000270062	lncRNA	novel transcript, sense intronic to NIN	Up
ENSG00000070985	16	28.6666666666667	-1.07372	0.0165648946762345	0.0425780722755604	TRPM5	protein_coding	transient receptor potential cation channel subfamily M member 5 [Source:HGNC Symbol;Acc:HGNC:14323]	Down
ENSG00000287158	21	6.66666666666667	1.41772130695825	0.0165656622256421	0.0425780722755604	ENSG00000287158	lncRNA	novel transcript	Up
ENSG00000225920	8.33333333333333	1	2.80718365374732	0.0166034932739653	0.0426531705698325	RIMKLBP2	processed_pseudogene	ribosomal modification protein rimK like family member B pseudogene 2 [Source:HGNC Symbol;Acc:HGNC:39163]	Up
ENSG00000175040	13	23.6666666666667	-1.13705	0.0166171841129156	0.0426828060286237	CHST2	protein_coding	carbohydrate sulfotransferase 2 [Source:HGNC Symbol;Acc:HGNC:1970]	Down
ENSG00000188013	16.3333333333333	4.33333333333333	1.67775052596851	0.0166197804808313	0.0426839403014115	MEIS3P2	processed_pseudogene	Meis homeobox 3 pseudogene 2 [Source:HGNC Symbol;Acc:HGNC:17638]	Up
ENSG00000263990	10	1.66666666666667	2.35438202145468	0.0166604941125986	0.0427774112607214	ENSG00000263990	lncRNA	novel transcript	Up
ENSG00000230002	11.6666666666667	2.33333333333333	2.08735849011514	0.0169257443008487	0.0434078286969851	ALMS1-IT1	lncRNA	ALMS1 intronic transcript 1 [Source:HGNC Symbol;Acc:HGNC:41305]	Up
ENSG00000108001	1.33333333333333	7.33333333333333	-2.75956	0.0169704939390714	0.0435113272636637	EBF3	protein_coding	EBF transcription factor 3 [Source:HGNC Symbol;Acc:HGNC:19087]	Down
ENSG00000215274	11.3333333333333	22.3333333333333	-1.222	0.0169995448550377	0.0435632579603419	GAGE10	protein_coding	G antigen 10 [Source:HGNC Symbol;Acc:HGNC:30968]	Down
ENSG00000265749	40.3333333333333	16.6666666666667	1.01624015745477	0.0170398472396523	0.0436397613993113	ENSG00000265749	lncRNA	novel transcript, antisense to KRBA2 and RPL26	Up
ENSG00000228335	8.33333333333333	17.6666666666667	-1.34369	0.0170702136385775	0.0437047772995453	ENSG00000228335	processed_pseudogene	cytokine induced protein 29 kDa (CIP29) pseudogene	Down
ENSG00000123901	12	22.6666666666667	-1.17212	0.0172033677193122	0.0440115602675778	GPR83	protein_coding	G protein-coupled receptor 83 [Source:HGNC Symbol;Acc:HGNC:4523]	Down
ENSG00000260729	3.66666666666667	11.3333333333333	-1.84838	0.0172519275771277	0.0441130028882565	ENSG00000260729	protein_coding	novel protein	Down
ENSG00000250900	9	19	-1.32097	0.0173992379488042	0.0444238281132093	TRIM7-AS1	lncRNA	TRIM7 antisense RNA 1 [Source:HGNC Symbol;Acc:HGNC:40764]	Down
ENSG00000150540	9.33333333333333	1.33333333333333	2.52524095471608	0.0174181151296162	0.0444576011599753	HNMT	protein_coding	histamine N-methyltransferase [Source:HGNC Symbol;Acc:HGNC:5028]	Up
ENSG00000228063	7.33333333333333	17	-1.43898	0.0174843296705856	0.04460936198411	LYPLAL1-DT	lncRNA	LYPLAL1 divergent transcript [Source:HGNC Symbol;Acc:HGNC:50560]	Down
ENSG00000289339	11.6666666666667	22	-1.19216	0.0175064023733601	0.0446599259000503	ENSG00000289339	lncRNA	novel transcript	Down
ENSG00000233532	7	15.6666666666667	-1.4312	0.0175102689982494	0.0446640379328255	LINC00460	lncRNA	long intergenic non-protein coding RNA 460 [Source:HGNC Symbol;Acc:HGNC:42809]	Down
ENSG00000254480	4.33333333333333	12.6666666666667	-1.77416	0.0175161450689313	0.0446732738084796	LINC02749	lncRNA	long intergenic non-protein coding RNA 2749 [Source:HGNC Symbol;Acc:HGNC:54268]	Down
ENSG00000226953	13.3333333333333	3	1.88397771822773	0.0175516724381559	0.0447391457566552	NCKAP5-AS2	lncRNA	NCKAP5 antisense RNA 2 [Source:HGNC Symbol;Acc:HGNC:54065]	Up
ENSG00000237819	2.66666666666667	10.3333333333333	-2.23402	0.0175532657287457	0.0447391457566552	CDK6-AS1	lncRNA	CDK6 antisense RNA 1 [Source:HGNC Symbol;Acc:HGNC:40141]	Down
ENSG00000112299	3	10.3333333333333	-2.05196	0.0178044375835737	0.0453308725190154	VNN1	protein_coding	vanin 1 [Source:HGNC Symbol;Acc:HGNC:12705]	Down
ENSG00000252206	13.6666666666667	3.33333333333333	1.78326818108539	0.0178379636932405	0.0454005168700246	RNU7-40P	snRNA	RNA, U7 small nuclear 40 pseudogene [Source:HGNC Symbol;Acc:HGNC:34136]	Up
ENSG00000184144	10.3333333333333	1.66666666666667	2.37624853260901	0.0178906752476946	0.045517131515744	CNTN2	protein_coding	contactin 2 [Source:HGNC Symbol;Acc:HGNC:2172]	Up
ENSG00000141338	10	1.66666666666667	2.35069704758759	0.0179237183751789	0.0455953431737407	ABCA8	protein_coding	ATP binding cassette subfamily A member 8 [Source:HGNC Symbol;Acc:HGNC:38]	Up
ENSG00000255153	11.3333333333333	22.3333333333333	-1.20941	0.0181975747369318	0.0462148407646002	TOLLIP-DT	lncRNA	TOLLIP divergent transcript [Source:HGNC Symbol;Acc:HGNC:27403]	Down
ENSG00000085741	21.3333333333333	7	1.37172649267986	0.0183442487733744	0.0465515275367376	WNT11	protein_coding	Wnt family member 11 [Source:HGNC Symbol;Acc:HGNC:12776]	Up
ENSG00000274026	11.6666666666667	22.3333333333333	-1.20223	0.0183629093278291	0.0465809797509241	FAM27E3	lncRNA	family with sequence similarity 27 member E3 [Source:HGNC Symbol;Acc:HGNC:28655]	Down
ENSG00000254154	22.3333333333333	7	1.37397158564665	0.0183937873710579	0.0466354196894004	CRYZL2P-SEC16B	lncRNA	CRYZL2P-SEC16B readthrough [Source:HGNC Symbol;Acc:HGNC:53757]	Up
ENSG00000263316	9	1.33333333333333	2.57391571132009	0.0186334408473932	0.0471525076323468	ENSG00000263316	lncRNA	novel transcript, antisense to ALOX12P2	Up
ENSG00000277128	28.3333333333333	11	1.13869926234951	0.0187371903735506	0.0473726871869385	ENSG00000277128	lncRNA	novel transcript	Up
ENSG00000278627	8	18	-1.40998	0.0187461411372101	0.0473832218689544	ENSG00000278627	lncRNA	novel transcript, antisense to EPX	Down
ENSG00000279382	24.6666666666667	9	1.20308644702745	0.0188007113664127	0.0475090306744827	ENSG00000279382	TEC	TEC	Up
ENSG00000280739	17.3333333333333	5	1.52364146747934	0.0188719493441229	0.0476768836319004	EIF1B-AS1	lncRNA	EIF1B antisense RNA 1 [Source:HGNC Symbol;Acc:HGNC:44555]	Up
ENSG00000166262	28.6666666666667	11	1.11249620869601	0.019014114871407	0.0479626386715525	FAM227B	protein_coding	family with sequence similarity 227 member B [Source:HGNC Symbol;Acc:HGNC:26543]	Up
ENSG00000290692	14	26.3333333333333	-1.14436	0.0190837532856049	0.0481199171123405	ENSG00000290692	lncRNA	novel transcript	Down
ENSG00000101280	5	12.6666666666667	-1.59645	0.0190903727040835	0.0481304814681419	ANGPT4	protein_coding	angiopoietin 4 [Source:HGNC Symbol;Acc:HGNC:487]	Down
ENSG00000267257	16	4.33333333333333	1.62907982718021	0.0191223703468543	0.0481927524428545	ENSG00000267257	lncRNA	novel transcript, antisense to ALPK2	Up
ENSG00000262198	3.66666666666667	11	-1.90612	0.0192420776551597	0.0484343394273173	ENSG00000262198	lncRNA	novel transcript	Down
ENSG00000248774	12	22	-1.13793	0.0192508193857234	0.0484486699544905	ENSG00000248774	lncRNA	novel transcript	Down
ENSG00000233381	16.6666666666667	4.66666666666667	1.63413879535257	0.019315802003023	0.0485751836838749	AK4P3	protein_coding	adenylate kinase 4 pseudogene 3 [Source:HGNC Symbol;Acc:HGNC:21596]	Up
ENSG00000271888	16.3333333333333	28	-1.01012	0.0194958912723479	0.0489721164359547	JARID2-DT	lncRNA	JARID2 divergent transcript [Source:HGNC Symbol;Acc:HGNC:55240]	Down
ENSG00000162078	10.3333333333333	20	-1.23488	0.0195031292639514	0.0489840861657936	ZG16B	protein_coding	zymogen granule protein 16B [Source:HGNC Symbol;Acc:HGNC:30456]	Down
ENSG00000105146	14.3333333333333	25.3333333333333	-1.06465	0.019506552975385	0.0489864741239099	AURKC	protein_coding	aurora kinase C [Source:HGNC Symbol;Acc:HGNC:11391]	Down
ENSG00000277383	12.3333333333333	24	-1.17523	0.0197058025424327	0.0493866703647583	ENSG00000277383	lncRNA	novel transcript, antisense to GLTSCR1	Down
ENSG00000021645	15	4	1.66431762466513	0.0198634259217202	0.0497062410413537	NRXN3	protein_coding	neurexin 3 [Source:HGNC Symbol;Acc:HGNC:8010]	Up
ENSG00000258732	13.3333333333333	3.33333333333333	1.76814831416899	0.0199006611716212	0.0497868397510286	ENSG00000258732	unprocessed_pseudogene	arginine-glutamic acid dipeptide (RE) repeats (RERE) pseudogene	Up
ENSG00000198758	19.6666666666667	34.3333333333333	-1.03728	0.0199831058534687	0.0499615478797629	EPS8L3	protein_coding	EPS8 like 3 [Source:HGNC Symbol;Acc:HGNC:21297]	Down
ENSG00000250081	4.33333333333333	12	-1.69657	0.0200016945393454	0.0499954027924154	ENSG00000250081	lncRNA	novel transcript	Down
